# Supplementary material for: Analysis of Proteome Profile in Germinating Soybean Seed, and Its Comparison with Rice Showing the Styles of Reserves Mobilization in Different Crops
Source: PLoS One. 2013 Feb 27;8(2):e56947. doi: 10.1371/journal.pone.0056947 (PMC3584108; doi:10.1371/journal.pone.0056947)
Supplement: Table S2 — Raw data of protein mass spectrometry identification. (XLSX) [file pone.0056947.s002.xlsx]

## Sheet: Sheet1
	functional	Reference	PepCount	UniquePepCount	CoverPercent	MW	PI	IdentifiedName
		File, Scan(s)	Sequence	MH+	Diff(MH+)	Charge	Rank	XC	DeltaCn	Sp	RSp	Ions	PI	GroupCount	ProteinCount
$1-1	lipid metabolism		403	48	0.6838	96768.3	6.12	gi|161318157|gb|ABX60408.1| lipoxygenase L-3 [Glycine max]
		S1_2,18077	K.ATFLEGIITSLPTLGAGQSAFK.I	2223.55	1.0149	2	1	3.1075	0.5797	664	1	21|42	6.05	2	11
		S1_2,18152	K.ATFLEGIITSLPTLGAGQSAFK.I	2223.55	-2.0431	2	1	4.6667	0.6584	527.1	1	19|42	6.05	2	11
		S1_2,19378	K.ATFLEGIITSLPTLGAGQSAFK.I	2223.55	1.0179	2	1	2.5615	0.4605	373.5	1	17|42	6.05	2	11
		S1_2,19390	K.ATFLEGIITSLPTLGAGQSAFK.I	2223.55	0.6649	2	1	2.6981	0.5796	527.9	1	20|42	6.05	2	11
		S1_2,20815	K.ATFLEGIITSLPTLGAGQSAFK.I	2223.55	0.9289	2	1	3.0598	0.6038	589.2	1	20|42	6.05	2	11
		S1_2,20834	K.ATFLEGIITSLPTLGAGQSAFK.I	2223.55	0.9189	2	1	3.1059	0.6168	567.4	1	21|42	6.05	2	11
		S1_2,20835	K.ATFLEGIITSLPTLGAGQSAFK.I	2223.55	-0.4921	3	1	3.986	0.6834	2062	1	36|84	6.05	2	11
		S1_2,20849	K.ATFLEGIITSLPTLGAGQSAFK.I	2223.55	1.6529	3	1	4.0158	0.5924	1498	1	33|84	6.05	2	11
		S1_2,20857	K.ATFLEGIITSLPTLGAGQSAFK.I	2223.55	-2.8531	2	1	3.68	0.3509	459.6	1	19|42	6.05	2	11
		S1_2,20897	K.ATFLEGIITSLPTLGAGQSAFK.I	2223.55	-2.1141	2	1	4.8838	0.4663	868.1	1	23|42	6.05	2	11
		S1_2,20898	K.ATFLEGIITSLPTLGAGQSAFK.I	2223.55	2.1289	3	1	4.442	0.6375	2045.6	1	35|84	6.05	2	11
		S1_2,21045	K.ATFLEGIITSLPTLGAGQSAFK.I	2223.55	-2.1041	2	1	4.8535	0.4842	749.7	1	22|42	6.05	2	11
		S1_2,21220	K.ATFLEGIITSLPTLGAGQSAFK.I	2223.55	-2.1661	2	1	3.9898	0.6941	527.9	1	20|42	6.05	2	11
		S1_2,21255	K.ATFLEGIITSLPTLGAGQSAFK.I	2223.55	0.0759	2	1	3.4578	0.5982	780.1	1	21|42	6.05	2	11
		S1_2,21275	K.ATFLEGIITSLPTLGAGQSAFK.I	2223.55	-0.0241	2	1	3.8754	0.6262	966.1	1	22|42	6.05	2	11
		S1_2,21447	K.ATFLEGIITSLPTLGAGQSAFK.I	2223.55	1.1069	2	1	2.842	0.5501	673.5	1	20|42	6.05	2	11
		S1_2,21992	K.ATFLEGIITSLPTLGAGQSAFK.I	2223.55	-0.4831	2	1	2.9414	0.5001	351.2	1	14|42	6.05	2	11
		S1_2,22103	K.ATFLEGIITSLPTLGAGQSAFK.I	2223.55	-1.8271	2	1	2.2234	0.4509	209.3	1	11|42	6.05	2	11
		S1_2,22106	K.ATFLEGIITSLPTLGAGQSAFK.I	2223.55	2.2739	2	1	2.3094	0.4872	448.5	1	17|42	6.05	2	11
		S1_2,22183	K.ATFLEGIITSLPTLGAGQSAFK.I	2223.55	1.5339	2	1	2.5208	0.5332	381.2	1	15|42	6.05	2	11
		S1_2,22579	K.ATFLEGIITSLPTLGAGQSAFK.I	2223.55	1.3579	2	1	2.33	0.5134	306.6	1	13|42	6.05	2	11
		S1_2,22602	K.ATFLEGIITSLPTLGAGQSAFK.I	2223.55	1.5919	2	1	2.7269	0.576	600.4	1	19|42	6.05	2	11
		S1_2,23034	K.ATFLEGIITSLPTLGAGQSAFK.I	2223.55	-1.1251	2	1	2.782	0.5595	161.4	1	12|42	6.05	2	11
		S1_2,23049	K.ATFLEGIITSLPTLGAGQSAFK.I	2223.55	-0.0851	2	1	3.0142	0.5022	439.5	1	16|42	6.05	2	11
		S1_2,23087	K.ATFLEGIITSLPTLGAGQSAFK.I	2223.55	-0.9281	2	1	3.0774	0.5611	183	1	12|42	6.05	2	11
		S1_2,23286	K.ATFLEGIITSLPTLGAGQSAFK.I	2223.55	0.6489	2	1	2.6251	0.5091	368.9	1	16|42	6.05	2	11
		S1_2,23315	K.ATFLEGIITSLPTLGAGQSAFK.I	2223.55	0.4349	2	1	2.6459	0.4719	206.2	1	11|42	6.05	2	11
		S1_2,23390	K.ATFLEGIITSLPTLGAGQSAFK.I	2223.55	1.9169	2	1	2.4439	0.5011	257.2	1	15|42	6.05	2	11
		S1_2,23791	K.ATFLEGIITSLPTLGAGQSAFK.I	2223.55	-0.8961	2	1	3.336	0.5976	434.8	1	16|42	6.05	2	11
		S1_2,23888	K.ATFLEGIITSLPTLGAGQSAFK.I	2223.55	0.1329	2	1	2.5232	0.4235	303.5	1	14|42	6.05	2	11
		S1_2,23930	K.ATFLEGIITSLPTLGAGQSAFK.I	2223.55	-0.2081	2	1	3.2378	0.5263	261.7	1	15|42	6.05	2	11
		S1_2,24423	K.ATFLEGIITSLPTLGAGQSAFK.I	2223.55	0.7949	2	1	2.4641	0.5084	372.9	1	15|42	6.05	2	11
		S1_2,25553	K.ATFLEGIITSLPTLGAGQSAFK.I	2223.55	0.0859	2	1	3.1949	0.5726	637.7	1	18|42	6.05	2	11
		S1_2,18262	K.AYVVVNDSCYHQLVSHWLNTHAVVEPFIIATNR.H	3855.31	0.7061	3	1	4.4398	0.5314	863.4	1	31|128	6.27	2	11
		S1_2,17558	K.DWVFTDQALPADLIK.R	1732.96	-1.6486	2	1	4.7059	0.204	1319.9	1	24|28	3.93	2	11
		S1_2,17579	K.DWVFTDQALPADLIK.R	1732.96	-2.3716	2	1	4.2216	0.4927	1426.8	1	22|28	3.93	2	11
		S1_2,12986	K.EHLEPNLEGLTVDEAIQNK.R	2150.33	-0.0531	2	1	3.5996	0.6525	1749.2	1	23|36	4.25	2	11
		S1_2,13005	K.EHLEPNLEGLTVDEAIQNK.R	2150.33	0.7359	2	1	3.0524	0.6119	1296.4	1	23|36	4.25	2	11
		S1_2,12200	K.EHLEPNLEGLTVDEAIQNKR.L	2306.52	0.8852	2	1	2.8918	0.5862	1144	1	21|38	4.57	2	11
		S1_2,12218	K.EHLEPNLEGLTVDEAIQNKR.L	2306.52	0.5622	2	1	2.9222	0.6617	1512.7	1	24|38	4.57	2	11
		S1_2,12890	K.EHLEPNLEGLTVDEAIQNKR.L	2306.52	1.4082	3	1	4.0304	0.5944	769	1	33|76	4.57	2	11
		S1_2,4958	K.ELVEVGHGDK.K	1083.18	0.346	2	1	2.2396	0.5685	1158.1	1	16|18	4.65	3	12
		S1_2,3765	K.ELVEVGHGDKK.N	1211.35	1.0509	2	1	2.2239	0.2999	1067.1	1	16|20	5.45	3	12
		S1_2,4227	K.ELVEVGHGDKK.N	1211.35	-1.4981	2	1	2.2525	0.2749	160.2	9	10|20	5.45	3	12
		S1_2,20520	K.FQTLIDLSVIEILSR.H	1748.06	-0.2874	2	1	3.1145	0.2648	1517.4	1	21|28	4.37	2	11
		S1_2,20605	K.FQTLIDLSVIEILSR.H	1748.06	1.1806	2	1	3.2779	0.3171	1377.8	1	21|28	4.37	2	11
		S1_2,20626	K.FQTLIDLSVIEILSR.H	1748.06	0.8276	2	1	2.7401	0.2077	1060.2	1	19|28	4.37	2	11
		S1_2,21325	K.FQTLIDLSVIEILSR.H	1748.06	-0.9174	2	1	3.1825	0.1859	1766.8	1	18|28	4.37	2	11
		S1_2,21340	K.FQTLIDLSVIEILSR.H	1748.06	-0.6254	2	1	3.5869	0.2387	2156.1	1	20|28	4.37	2	11
		S1_2,21506	K.FQTLIDLSVIEILSR.H	1748.06	2.1506	2	1	3.359	0.2956	2204.5	1	22|28	4.37	2	11
		S1_2,21527 - 21528	K.FQTLIDLSVIEILSR.H	1748.06	1.9826	2	1	3.0252	0.2266	1302.5	1	19|28	4.37	2	11
		S1_2,21948	K.FQTLIDLSVIEILSR.H	1748.06	0.4396	2	1	3.2505	0.2427	1786.9	1	21|28	4.37	2	11
		S1_2,21968	K.FQTLIDLSVIEILSR.H	1748.06	-0.5204	2	1	3.8127	0.2321	2136.3	1	20|28	4.37	2	11
		S1_2,21970	K.FQTLIDLSVIEILSR.H	1748.06	0.9896	2	1	3.4338	0.1819	1745.6	1	21|28	4.37	2	11
		S1_2,22004	K.FQTLIDLSVIEILSR.H	1748.06	1.7896	2	1	3.1483	0.1472	1482.9	1	20|28	4.37	2	11
		S1_2,22411	K.FQTLIDLSVIEILSR.H	1748.06	-0.2804	2	1	2.8616	0.146	1349.9	1	17|28	4.37	2	11
		S1_2,22438	K.FQTLIDLSVIEILSR.H	1748.06	-0.1064	2	1	3.2556	0.1453	1870.4	2	19|28	4.37	2	11
		S1_2,22669	K.FQTLIDLSVIEILSR.H	1748.06	0.9426	2	1	2.6329	0.1705	764.7	1	15|28	4.37	2	11
		S1_2,22676	K.FQTLIDLSVIEILSR.H	1748.06	2.3766	2	1	2.4853	0.1692	1206	1	17|28	4.37	2	11
		S1_2,22685	K.FQTLIDLSVIEILSR.H	1748.06	1.8056	2	1	3.4069	0.2865	1522.7	1	19|28	4.37	2	11
		S1_2,23084	K.FQTLIDLSVIEILSR.H	1748.06	1.0316	2	1	2.9176	0.2784	1102.2	1	16|28	4.37	2	11
		S1_2,23120	K.FQTLIDLSVIEILSR.H	1748.06	0.6576	2	1	3.27	0.1159	1993.2	1	21|28	4.37	2	11
		S1_2,23510	K.FQTLIDLSVIEILSR.H	1748.06	0.8346	2	1	2.8756	0.1649	821	1	15|28	4.37	2	11
		S1_2,23617	K.FQTLIDLSVIEILSR.H	1748.06	0.4136	2	1	3.5896	0.1762	2117.1	1	22|28	4.37	2	11
		S1_2,23666	K.FQTLIDLSVIEILSR.H	1748.06	-1.4064	2	1	3.1732	0.1218	611.4	1	14|28	4.37	2	11
		S1_2,23694	K.FQTLIDLSVIEILSR.H	1748.06	0.3176	2	1	3.1383	0.227	1633.1	1	20|28	4.37	2	11
		S1_2,23786	K.FQTLIDLSVIEILSR.H	1748.06	0.6246	2	1	3.5016	0.1741	1878.4	1	20|28	4.37	2	11
		S1_2,24176	K.FQTLIDLSVIEILSR.H	1748.06	0.4386	2	1	3.1094	0.2108	1688	1	19|28	4.37	2	11
		S1_2,24309	K.FQTLIDLSVIEILSR.H	1748.06	0.5766	2	1	3.1268	0.2302	1080.1	1	17|28	4.37	2	11
		S1_2,24365	K.FQTLIDLSVIEILSR.H	1748.06	0.5256	2	1	2.7929	0.2312	1677.9	1	20|28	4.37	2	11
		S1_2,25417	K.FQTLIDLSVIEILSR.H	1748.06	0.4306	2	1	3.48	0.2161	2313.4	1	21|28	4.37	2	11
		S1_2,25477	K.FQTLIDLSVIEILSR.H	1748.06	0.5826	2	1	4.2146	0.223	2308.4	1	23|28	4.37	2	11
		S1_2,6578	K.GSAEYEELR.K	1054.09	-0.8335	2	1	2.2352	0.4371	707.8	1	12|16	4.25	2	11
		S1_2,6600	K.GSAEYEELR.K	1054.09	-1.9835	2	1	2.8537	0.4674	645.5	1	12|16	4.25	2	11
		S1_2,6617	K.GSAEYEELR.K	1054.09	-0.2585	2	1	2.2472	0.396	713.2	1	12|16	4.25	2	11
		S1_2,6659	K.GSAEYEELR.K	1054.09	-0.5275	2	1	2.329	0.4406	701.6	1	12|16	4.25	2	11
		S1_2,7459	K.GTVVLMR.K	775.983	0.2764	2	1	2.2217	0.3859	754.7	1	10|12	9.75	4	14
		S1_2,7564	K.IKGTVVLMR.K ! K.LKGTVVLMR.K	1017.31	0.4936	2	1	2.3022	0.3801	506.7	1	13|16	11	4	14
		S1_2,7584	K.IKGTVVLMR.K ! K.LKGTVVLMR.K	1017.31	0.9486	2	1	2.2861	0.2924	532.3	1	13|16	11	4	14
		S1_2,17519	K.INFEWDDGSGIPGAFYIK.N	2030.22	1.0724	2	1	2.8706	0.4738	937.3	1	22|34	4.03	2	11
		S1_2,17540	K.INFEWDDGSGIPGAFYIK.N	2030.22	-0.2356	2	1	3.181	0.4581	615.2	1	20|34	4.03	2	11
		S1_2,17573	K.INFEWDDGSGIPGAFYIK.N	2030.22	1.4234	2	1	3.5506	0.5564	935.1	1	23|34	4.03	2	11
		S1_2,17581	K.INFEWDDGSGIPGAFYIK.N	2030.22	0.9124	2	1	3.6769	0.461	798.2	1	24|34	4.03	2	11
		S1_2,18025	K.INFEWDDGSGIPGAFYIK.N	2030.22	-1.1156	2	1	3.982	0.6803	1426.8	1	24|34	4.03	2	11
		S1_2,18048	K.INFEWDDGSGIPGAFYIK.N	2030.22	-1.2756	2	1	3.4769	0.5083	355.9	1	16|34	4.03	2	11
		S1_2,18222	K.INFEWDDGSGIPGAFYIK.N	2030.22	1.6464	2	1	2.4001	0.382	469	1	16|34	4.03	2	11
		S1_2,18348	K.INFEWDDGSGIPGAFYIK.N	2030.22	0.7924	2	1	2.4241	0.4404	281.5	1	14|34	4.03	2	11
		S1_2,11051	K.ISPLPVLK.E	867.111	-1.526	1	1	1.9118	0.3124	349.6	2	9|14	8.75	3	12
		S1_2,23156	K.LGKATFLEGIITSLPTLGAGQSAFK.I	2521.94	1.0166	2	1	2.7332	0.4821	316.1	1	15|48	8.59	2	11
		S1_2,8927	K.LPTDIISK.I	887.056	0.1229	2	1	2.261	0.3023	285	1	12|14	5.84	2	11
		S1_2,20725	K.NDGTLRPLAIELSLPHPQGDQSGAFSQVFLPADEGVESSIWLLAK.A	4806.34	-1.5614	3	1	4.3391	0.6438	410.8	1	32|176	4.29	2	11
		S1_2,10051	K.SAWM*TDEEFAR.E	1359.45	-1.5235	2	1	2.7666	0.431	713	1	15|20	4.14	4	15
		S1_2,11468	K.SAWMTDEEFAR.E	1343.45	-2.4619	2	1	3.1552	0.3842	867.1	1	16|20	4.14	4	15
		S1_2,11552	K.SAWMTDEEFAR.E	1343.45	-1.7219	2	1	3.5586	0.5361	894.8	1	16|20	4.14	4	15
		S1_2,11599	K.SAWMTDEEFAR.E	1343.45	-2.6259	2	1	2.8594	0.3738	763.5	1	15|20	4.14	4	15
		S1_2,11681	K.SAWMTDEEFAR.E	1343.45	-0.5319	2	1	2.2014	0.3063	492.3	1	14|20	4.14	4	15
		S1_2,10707	K.SDDTLREDPELQACWK.E	1964.07	0.568	2	1	3.0551	0.4482	1066.2	1	19|30	4.1	2	11
		S1_2,10723	K.SDDTLREDPELQACWK.E	1964.07	1.343	2	1	2.4757	0.3233	717.6	1	17|30	4.1	2	11
		S1_2,12225	K.SSDFLTYGIK.S ! K.SSDFLTYGLK.S	1131.26	-1.263	1	1	1.9283	0.4157	297	1	9|18	5.55	5	16
		S1_2,12486	K.SSDFLTYGIK.S ! K.SSDFLTYGLK.S	1131.26	-0.47	2	1	2.2942	0.4076	1175.2	1	15|18	5.55	5	16
		S1_2,12494	K.SSDFLTYGIK.S ! K.SSDFLTYGLK.S	1131.26	0.804	2	1	2.2551	0.2708	973.9	1	14|18	5.55	5	16
		S1_2,13589	K.SSDFLTYGIK.S ! K.SSDFLTYGLK.S	1131.26	0.131	2	1	2.3319	0.3315	1233.2	1	15|18	5.55	5	16
		S1_2,19894	K.SVSQNVLPLLQSAFDLNFTPR.E	2347.66	-1.4349	2	1	4.1183	0.5568	635.1	1	18|40	5.55	2	11
		S1_2,19896	K.SVSQNVLPLLQSAFDLNFTPR.E	2347.66	0.4221	2	1	3.5407	0.6277	936.9	1	20|40	5.55	2	11
		S1_2,19911	K.SVSQNVLPLLQSAFDLNFTPR.E	2347.66	0.4691	2	1	2.4202	0.5446	793.9	1	21|40	5.55	2	11
		S1_2,19947	K.SVSQNVLPLLQSAFDLNFTPR.E	2347.66	1.7391	2	1	3.1964	0.5474	1048.1	1	23|40	5.55	2	11
		S1_2,19988	K.SVSQNVLPLLQSAFDLNFTPR.E	2347.66	-2.8999	2	1	3.3504	0.5896	500	1	18|40	5.55	2	11
		S1_2,20159	K.SVSQNVLPLLQSAFDLNFTPR.E	2347.66	1.7681	2	1	3.0996	0.568	523	1	16|40	5.55	2	11
		S1_2,20792	K.SVSQNVLPLLQSAFDLNFTPR.E	2347.66	-1.9059	2	1	3.3858	0.5228	569.4	1	19|40	5.55	2	11
		S1_2,20814	K.SVSQNVLPLLQSAFDLNFTPR.E	2347.66	-1.9929	2	1	4.3955	0.6542	912.7	1	24|40	5.55	2	11
		S1_2,21044	K.SVSQNVLPLLQSAFDLNFTPR.E	2347.66	-0.8739	2	1	4.1071	0.5938	654.1	1	22|40	5.55	2	11
		S1_2,21065	K.SVSQNVLPLLQSAFDLNFTPR.E	2347.66	-0.7679	2	1	4.6559	0.635	910.2	1	24|40	5.55	2	11
		S1_2,21086	K.SVSQNVLPLLQSAFDLNFTPR.E	2347.66	0.8181	2	1	3.9805	0.6535	756.6	1	20|40	5.55	2	11
		S1_2,21107	K.SVSQNVLPLLQSAFDLNFTPR.E	2347.66	0.8331	2	1	3.1256	0.5728	728.8	1	19|40	5.55	2	11
		S1_2,21170	K.SVSQNVLPLLQSAFDLNFTPR.E	2347.66	-0.4309	3	1	4.3748	0.6459	1192.6	1	30|80	5.55	2	11
		S1_2,21500	K.SVSQNVLPLLQSAFDLNFTPR.E	2347.66	-2.7429	2	1	3.3167	0.4428	459.9	1	18|40	5.55	2	11
		S1_2,21512	K.SVSQNVLPLLQSAFDLNFTPR.E	2347.66	-2.6269	2	1	2.9811	0.6041	342.4	1	15|40	5.55	2	11
		S1_2,21529 - 21530	K.SVSQNVLPLLQSAFDLNFTPR.E	2347.66	0.0391	2	1	3.9776	0.653	1104.1	1	23|40	5.55	2	11
		S1_2,21549	K.SVSQNVLPLLQSAFDLNFTPR.E	2347.66	-0.0929	2	1	3.615	0.6088	1198.8	1	24|40	5.55	2	11
		S1_2,21557	K.SVSQNVLPLLQSAFDLNFTPR.E	2347.66	1.6551	2	1	3.0533	0.5978	705.7	1	20|40	5.55	2	11
		S1_2,22049	K.SVSQNVLPLLQSAFDLNFTPR.E	2347.66	-1.0559	2	1	2.8592	0.4454	575.6	1	20|40	5.55	2	11
		S1_2,22182	K.SVSQNVLPLLQSAFDLNFTPR.E	2347.66	0.9661	2	1	2.2322	0.3563	500.7	1	17|40	5.55	2	11
		S1_2,22213	K.SVSQNVLPLLQSAFDLNFTPR.E	2347.66	0.8911	2	1	3.3873	0.6552	1277.2	1	23|40	5.55	2	11
		S1_2,22623	K.SVSQNVLPLLQSAFDLNFTPR.E	2347.66	1.0761	2	1	2.4772	0.4701	338.5	1	15|40	5.55	2	11
		S1_2,22693	K.SVSQNVLPLLQSAFDLNFTPR.E	2347.66	1.0241	2	1	2.7113	0.489	466.3	1	17|40	5.55	2	11
		S1_2,23106	K.SVSQNVLPLLQSAFDLNFTPR.E	2347.66	0.2591	2	1	3.1103	0.4409	597.8	1	18|40	5.55	2	11
		S1_2,23136	K.SVSQNVLPLLQSAFDLNFTPR.E	2347.66	-0.7869	2	1	2.8117	0.5217	167.2	1	14|40	5.55	2	11
		S1_2,23151	K.SVSQNVLPLLQSAFDLNFTPR.E	2347.66	0.8571	2	1	3.2713	0.6414	770	1	19|40	5.55	2	11
		S1_2,23166	K.SVSQNVLPLLQSAFDLNFTPR.E	2347.66	0.9281	2	1	2.445	0.4418	600.9	1	18|40	5.55	2	11
		S1_2,23618	K.SVSQNVLPLLQSAFDLNFTPR.E	2347.66	1.9831	2	1	2.2176	0.514	268.1	1	15|40	5.55	2	11
		S1_2,23750	K.SVSQNVLPLLQSAFDLNFTPR.E	2347.66	-1.0109	2	1	3.8209	0.5921	797.1	1	22|40	5.55	2	11
		S1_2,23934	K.SVSQNVLPLLQSAFDLNFTPR.E	2347.66	-1.0749	2	1	3.7775	0.6073	523	1	19|40	5.55	2	11
		S1_2,24098	K.SVSQNVLPLLQSAFDLNFTPR.E	2347.66	1.0711	2	1	2.5592	0.4732	641.9	1	18|40	5.55	2	11
		S1_2,24128	K.SVSQNVLPLLQSAFDLNFTPR.E	2347.66	-1.4639	2	1	3.0938	0.5109	435.1	1	16|40	5.55	2	11
		S1_2,24133	K.SVSQNVLPLLQSAFDLNFTPR.E	2347.66	-0.2949	2	1	3.0079	0.5321	665	1	17|40	5.55	2	11
		S1_2,24168	K.SVSQNVLPLLQSAFDLNFTPR.E	2347.66	0.9161	2	1	2.7672	0.5645	710.2	1	19|40	5.55	2	11
		S1_2,24609	K.SVSQNVLPLLQSAFDLNFTPR.E	2347.66	-1.7979	2	1	2.2948	0.4481	165.2	1	12|40	5.55	2	11
		S1_2,24719	K.SVSQNVLPLLQSAFDLNFTPR.E	2347.66	1.0921	2	1	2.4828	0.5667	429.3	1	18|40	5.55	2	11
		S1_2,25468	K.SVSQNVLPLLQSAFDLNFTPR.E	2347.66	1.7541	2	1	2.8208	0.4984	535.8	1	18|40	5.55	2	11
		S1_2,25546	K.SVSQNVLPLLQSAFDLNFTPR.E	2347.66	0.9891	2	1	3.6189	0.6202	933.7	1	23|40	5.55	2	11
		S1_2,15000	K.TWVHEYVFLYYK.S	1648.88	-0.8022	2	1	2.333	0.4899	1314.3	1	17|22	6.41	2	11
		S1_2,15187	K.TWVHEYVFLYYK.S	1648.88	-1.1432	2	1	2.7158	0.4643	750.9	1	15|22	6.41	2	11
		S1_2,15222	K.TWVHEYVFLYYK.S	1648.88	-1.2112	2	1	2.3053	0.3519	484.5	1	12|22	6.41	2	11
		S1_2,3593	K.VIQVSK.S	673.824	0.4015	1	1	1.9427	0.1054	487.7	1	8|10	8.72	2	11
		S1_2,13850	R.CGPVQM*PYTLLLPSSK.E	1808.13	0.4958	2	1	2.6492	0.4962	659.9	1	16|30	8.2	2	11
		S1_2,13866	R.CGPVQM*PYTLLLPSSK.E	1808.13	-0.3692	2	1	2.4272	0.522	1138.4	1	18|30	8.2	2	11
		S1_2,13885	R.CGPVQM*PYTLLLPSSK.E	1808.13	1.5158	2	1	3.4954	0.5129	906	1	18|30	8.2	2	11
		S1_2,13904	R.CGPVQM*PYTLLLPSSK.E	1808.13	0.6868	2	1	2.4843	0.4457	989.2	1	19|30	8.2	2	11
		S1_2,16134	R.CGPVQM*PYTLLLPSSK.E	1808.13	-1.4312	2	1	2.6047	0.2861	354.2	2	12|30	8.2	2	11
		S1_2,16079	R.CGPVQMPYTLLLPSSK.E	1792.13	-1.2696	2	1	4.287	0.6571	991.7	1	19|30	8.2	2	11
		S1_2,16089	R.CGPVQMPYTLLLPSSK.E	1792.13	-1.1786	2	1	3.5694	0.5243	931.4	1	18|30	8.2	2	11
		S1_2,16151	R.CGPVQMPYTLLLPSSK.E	1792.13	0.0954	2	1	2.9469	0.5433	998.7	1	17|30	8.2	2	11
		S1_2,16172	R.CGPVQMPYTLLLPSSK.E	1792.13	0.0774	2	1	3.0532	0.5675	1151.8	1	18|30	8.2	2	11
		S1_2,7957	R.CLKDFPPR.S	1033.2	0.4704	2	1	2.2116	0.3737	985.5	1	13|14	8.22	2	11
		S1_2,6176	R.DEAFGHLK.S	917.001	0.7527	2	1	2.2254	0.3192	712.6	1	11|14	5.32	3	13
		S1_2,6224	R.DNPNWTSDTR.A	1206.2	-1.7181	2	1	3.0734	0.3305	782.9	1	15|18	4.21	2	11
		S1_2,6239	R.DNPNWTSDTR.A	1206.2	-1.7171	2	1	3.051	0.2478	394.2	1	13|18	4.21	2	11
		S1_2,6576	R.DNPNWTSDTR.A	1206.2	0.2969	2	1	2.4387	0.2867	657.4	1	16|18	4.21	2	11
		S1_2,6003	R.DTM*NINGLAR.L	1121.25	-2.6908	2	1	2.2635	0.1859	735.2	1	15|18	5.84	3	12
		S1_2,6134	R.DTM*NINGLAR.L	1121.25	-0.4588	2	1	2.3125	0.3017	684.9	1	14|18	5.84	3	12
		S1_2,8507	R.DTMNINGLAR.L	1105.25	-0.5362	2	1	2.3176	0.2881	1122.9	1	16|18	5.84	3	12
		S1_2,9386	R.DTMNINGLAR.L	1105.25	0.7038	1	1	2.0993	0.4734	145.2	1	9|18	5.84	3	12
		S1_2,9432	R.DTMNINGLAR.L	1105.25	-0.0162	2	1	2.8695	0.4092	879.7	1	15|18	5.84	3	12
		S1_2,9473	R.DTMNINGLAR.L	1105.25	-0.1932	2	1	2.3427	0.5028	1005.9	1	15|18	5.84	3	12
		S1_2,9973	R.DTMNINGLAR.L	1105.25	-0.9732	2	1	2.2927	0.3652	1182.9	1	16|18	5.84	3	12
		S1_2,9978	R.DTMNINGLAR.L	1105.25	-0.8372	2	1	2.4195	0.3872	1004.4	1	15|18	5.84	3	12
		S1_2,10440	R.DTMNINGLAR.L	1105.25	-0.7752	2	1	2.2045	0.2586	1069	1	15|18	5.84	3	12
		S1_2,9596	R.EDPELQACWK.E	1276.37	-2.0053	2	1	2.2441	0.3104	626.1	1	13|18	4.14	2	11
		S1_2,12892	R.EFDSFDEVHGLYSGGIK.L	1901.02	0.6049	2	1	2.8402	0.387	792.3	1	16|32	4.31	2	11
		S1_2,12910	R.EFDSFDEVHGLYSGGIK.L	1901.02	1.3539	2	1	2.2215	0.4282	743.3	1	15|32	4.31	2	11
		S1_2,13358	R.EFDSFDEVHGLYSGGIK.L	1901.02	0.5589	2	1	2.657	0.4835	707.1	1	17|32	4.31	2	11
		S1_2,13379	R.EFDSFDEVHGLYSGGIK.L	1901.02	0.5679	2	1	2.573	0.5274	672.2	1	16|32	4.31	2	11
		S1_2,13860	R.EFDSFDEVHGLYSGGIK.L	1901.02	-0.5441	2	1	3.4474	0.5744	969.1	1	18|32	4.31	2	11
		S1_2,14268	R.EFDSFDEVHGLYSGGIK.L	1901.02	0.6459	2	1	2.3663	0.4574	725.6	1	16|32	4.31	2	11
		S1_2,14469	R.EFDSFDEVHGLYSGGIK.L	1901.02	0.5559	2	1	2.6151	0.5136	485.1	1	16|32	4.31	2	11
		S1_2,14941	R.EFDSFDEVHGLYSGGIK.L	1901.02	-0.6121	2	1	3.6423	0.4448	728.1	1	16|32	4.31	2	11
		S1_2,15288	R.EFDSFDEVHGLYSGGIK.L	1901.02	0.4539	2	1	2.3442	0.3411	379.5	1	12|32	4.31	2	11
		S1_2,16167	R.EFDSFDEVHGLYSGGIK.L	1901.02	-0.3501	2	1	2.3727	0.2894	489.6	1	15|32	4.31	2	11
		S1_2,16202	R.EFDSFDEVHGLYSGGIK.L	1901.02	1.5599	2	1	2.3024	0.2922	563.7	1	14|32	4.31	2	11
		S1_2,17905	R.EFDSFDEVHGLYSGGIK.L	1901.02	0.7919	2	1	3.1905	0.5363	947.9	1	16|32	4.31	2	11
		S1_2,18667	R.EFDSFDEVHGLYSGGIK.L	1901.02	0.6019	2	1	2.221	0.3323	397.3	2	12|32	4.31	2	11
		S1_2,19046	R.EFDSFDEVHGLYSGGIK.L	1901.02	-2.2941	2	1	2.3515	0.4299	692	1	16|32	4.31	2	11
		S1_2,19151	R.EFDSFDEVHGLYSGGIK.L	1901.02	-0.3181	2	1	2.4727	0.3873	345.2	1	12|32	4.31	2	11
		S1_2,19209	R.EFDSFDEVHGLYSGGIK.L	1901.02	0.1189	2	1	2.553	0.4308	664	1	17|32	4.31	2	11
		S1_2,19374	R.EFDSFDEVHGLYSGGIK.L	1901.02	1.1859	2	1	2.5033	0.3901	621.4	1	14|32	4.31	2	11
		S1_2,19611	R.EFDSFDEVHGLYSGGIK.L	1901.02	1.5949	2	1	2.8598	0.4307	614.2	1	15|32	4.31	2	11
		S1_2,20023	R.EFDSFDEVHGLYSGGIK.L	1901.02	1.0239	2	1	2.2169	0.362	493.6	1	14|32	4.31	2	11
		S1_2,20491	R.EFDSFDEVHGLYSGGIK.L	1901.02	0.6269	2	1	2.4934	0.4133	560.1	1	15|32	4.31	2	11
		S1_2,20522	R.EFDSFDEVHGLYSGGIK.L	1901.02	0.8809	2	1	2.6367	0.4047	761	1	16|32	4.31	2	11
		S1_2,21290	R.EFDSFDEVHGLYSGGIK.L	1901.02	1.0659	2	1	2.3679	0.2503	538.8	1	15|32	4.31	2	11
		S1_2,21301	R.EFDSFDEVHGLYSGGIK.L	1901.02	0.2759	2	1	2.7945	0.4679	1005.4	1	18|32	4.31	2	11
		S1_2,21682	R.EFDSFDEVHGLYSGGIK.L	1901.02	1.3329	2	1	2.6621	0.4493	525.7	1	13|32	4.31	2	11
		S1_2,22108	R.EFDSFDEVHGLYSGGIK.L	1901.02	-0.8861	2	1	2.9443	0.5237	655.7	1	16|32	4.31	2	11
		S1_2,22139	R.EFDSFDEVHGLYSGGIK.L	1901.02	1.4919	2	1	2.4484	0.3797	565.4	1	14|32	4.31	2	11
		S1_2,22201	R.EFDSFDEVHGLYSGGIK.L	1901.02	-1.3631	2	1	2.544	0.4747	437	1	13|32	4.31	2	11
		S1_2,22286	R.EFDSFDEVHGLYSGGIK.L	1901.02	-0.3021	2	1	2.3884	0.4624	1082	1	17|32	4.31	2	11
		S1_2,22294	R.EFDSFDEVHGLYSGGIK.L	1901.02	1.6839	2	1	2.2221	0.4141	468.8	1	13|32	4.31	2	11
		S1_2,22810	R.EFDSFDEVHGLYSGGIK.L	1901.02	-0.1741	2	1	2.2262	0.5059	704.6	1	15|32	4.31	2	11
		S1_2,22854	R.EFDSFDEVHGLYSGGIK.L	1901.02	0.3569	2	1	2.9308	0.4998	350.9	1	12|32	4.31	2	11
		S1_2,23052	R.EFDSFDEVHGLYSGGIK.L	1901.02	1.7649	2	1	2.826	0.4698	818.3	1	17|32	4.31	2	11
		S1_2,23440	R.EFDSFDEVHGLYSGGIK.L	1901.02	0.4819	2	1	3.733	0.5438	935.8	1	19|32	4.31	2	11
		S1_2,23612	R.EFDSFDEVHGLYSGGIK.L	1901.02	0.5109	2	1	2.601	0.4526	439.3	1	12|32	4.31	2	11
		S1_2,23661	R.EFDSFDEVHGLYSGGIK.L	1901.02	-0.3741	2	1	2.713	0.5851	482.3	1	13|32	4.31	2	11
		S1_2,23708	R.EFDSFDEVHGLYSGGIK.L	1901.02	0.8499	2	1	2.4314	0.358	651	1	15|32	4.31	2	11
		S1_2,24091	R.EFDSFDEVHGLYSGGIK.L	1901.02	0.7589	2	1	2.9212	0.5309	935.8	1	18|32	4.31	2	11
		S1_2,24118	R.EFDSFDEVHGLYSGGIK.L	1901.02	0.9179	2	1	2.5688	0.3711	682.5	1	16|32	4.31	2	11
		S1_2,24555	R.EFDSFDEVHGLYSGGIK.L	1901.02	0.6399	2	1	2.4911	0.4115	551	1	16|32	4.31	2	11
		S1_2,25421	R.EFDSFDEVHGLYSGGIK.L	1901.02	0.3539	2	1	2.9637	0.4397	418.2	1	15|32	4.31	2	11
		S1_2,25458	R.EFDSFDEVHGLYSGGIK.L	1901.02	0.6139	2	1	3.0988	0.5131	1169.6	1	19|32	4.31	2	11
		S1_2,10887	R.EM*LAGVNPNLIR.C	1343.58	-0.8619	2	1	2.2993	0.45	1186.5	1	17|22	6.1	2	11
		S1_2,12560	R.EMLAGVNPNLIR.C	1327.58	-1.2893	2	1	3.6242	0.4944	914.6	1	17|22	6.1	2	11
		S1_2,12581	R.EMLAGVNPNLIR.C	1327.58	-1.5173	2	1	3.4074	0.4462	1177.5	1	18|22	6.1	2	11
		S1_2,6419	R.GM*AIEDPSCPHGIR.L	1556.72	-1.1921	2	1	2.4726	0.3463	668	1	14|26	5.32	2	11
		S1_2,6461	R.GM*AIEDPSCPHGIR.L	1556.72	0.5489	2	1	2.5275	0.2252	1211.8	1	19|26	5.32	2	11
		S1_2,6478	R.GM*AIEDPSCPHGIR.L	1556.72	1.1579	2	1	2.5748	0.1497	835.4	1	18|26	5.32	2	11
		S1_2,7987	R.GMAIEDPSCPHGIR.L	1540.72	1.0775	2	1	2.3108	0.4754	745.5	1	16|26	5.32	2	11
		S1_2,8006	R.GMAIEDPSCPHGIR.L	1540.72	0.6105	2	1	2.2405	0.3992	900.6	1	18|26	5.32	2	11
		S1_2,6244	R.HASDEVYLGER.D	1276.34	-2.7277	2	1	2.7542	0.5142	769.2	1	15|20	4.65	2	11
		S1_2,6263	R.HASDEVYLGER.D	1276.34	-2.9857	2	1	2.7081	0.5178	876.8	1	16|20	4.65	2	11
		S1_2,6455	R.HASDEVYLGER.D	1276.34	-1.7787	2	1	3.3771	0.2608	847.4	1	16|20	4.65	2	11
		S1_2,6575	R.HASDEVYLGER.D	1276.34	-1.8667	2	1	3.5923	0.3034	1231.5	1	18|20	4.65	2	11
		S1_2,6849	R.HASDEVYLGER.D	1276.34	-0.5917	2	1	2.8725	0.1106	1308.4	2	17|20	4.65	2	11
		S1_2,7879	R.HASDEVYLGER.D	1276.34	-1.2297	2	1	2.2387	0.137	221.3	1	14|20	4.65	2	11
		S1_2,6809	R.HLSVVHPIYK.L	1193.42	0.7425	2	1	2.5625	0.5933	848.4	1	14|18	8.61	3	13
		S1_2,6827	R.HLSVVHPIYK.L	1193.42	0.3945	2	1	2.5853	0.6026	1331.5	1	16|18	8.61	3	13
		S1_2,6858	R.HLSVVHPIYK.L	1193.42	2.4535	2	1	2.3063	0.5073	849.5	1	14|18	8.61	3	13
		S1_2,15290	R.IFFANQTYLPSETPAPLVK.Y	2137.46	0.9107	2	1	2.694	0.5362	512	1	17|36	6	2	11
		S1_2,15311	R.IFFANQTYLPSETPAPLVK.Y	2137.46	0.7467	2	1	2.8272	0.5931	796.3	1	22|36	6	2	11
		S1_2,15332	R.IFFANQTYLPSETPAPLVK.Y	2137.46	-2.9673	2	1	3.5057	0.5306	745.7	1	20|36	6	2	11
		S1_2,15752	R.IFFANQTYLPSETPAPLVK.Y	2137.46	-1.0013	2	1	3.3719	0.6017	821.1	1	21|36	6	2	11
		S1_2,15754	R.IFFANQTYLPSETPAPLVK.Y	2137.46	0.6007	2	1	3.544	0.6804	987.5	1	22|36	6	2	11
		S1_2,15773	R.IFFANQTYLPSETPAPLVK.Y	2137.46	-0.0313	2	1	3.6055	0.6998	911.2	1	23|36	6	2	11
		S1_2,18091	R.IFFANQTYLPSETPAPLVK.Y	2137.46	0.2427	2	1	2.2848	0.3142	259.3	1	12|36	6	2	11
		S1_2,18963	R.IFFANQTYLPSETPAPLVK.Y	2137.46	-0.2083	2	1	3.0891	0.2868	401.3	1	14|36	6	2	11
		S1_2,19543	R.IFFANQTYLPSETPAPLVK.Y	2137.46	-0.8623	2	1	3.5067	0.3567	393.2	1	16|36	6	2	11
		S1_2,19647	R.IFFANQTYLPSETPAPLVK.Y	2137.46	0.1497	2	1	2.6167	0.5397	329.2	1	14|36	6	2	11
		S1_2,21782	R.IFFANQTYLPSETPAPLVK.Y	2137.46	0.3027	2	1	2.2446	0.3646	381.1	1	13|36	6	2	11
		S1_2,22710	R.IFFANQTYLPSETPAPLVK.Y	2137.46	-0.2513	2	1	2.735	0.2619	761.4	1	17|36	6	2	11
		S1_2,23146	R.IFFANQTYLPSETPAPLVK.Y	2137.46	0.4877	2	1	2.335	0.4548	260.9	1	12|36	6	2	11
		S1_2,23885	R.IFFANQTYLPSETPAPLVK.Y	2137.46	0.6837	2	1	2.4662	0.3303	555	1	17|36	6	2	11
		S1_2,24868	R.IFFANQTYLPSETPAPLVK.Y	2137.46	0.9437	2	1	2.927	0.5369	601.4	1	19|36	6	2	11
		S1_2,24910	R.IFFANQTYLPSETPAPLVK.Y	2137.46	0.9067	2	1	3.1356	0.6313	521.7	1	19|36	6	2	11
		S1_2,5052	R.INATSTKAYATR.T	1297.44	0.9828	2	1	2.3794	0.5702	821.6	1	16|22	9.99	2	11
		S1_2,5082	R.INATSTKAYATR.T	1297.44	-0.5212	2	1	2.2064	0.4919	573.3	1	14|22	9.99	2	11
		S1_2,10761	R.IYDYDVYNDLGDPDKGENHAR.P	2470.55	0.3834	3	1	3.8735	0.6264	694.2	1	27|80	4.17	2	11
		S1_2,13545	R.IYDYDVYNDLGDPDKGENHARPVLGGNDTFPYPR.R	3885.12	-0.8832	3	1	4.1661	0.5952	691.5	1	35|132	4.27	2	11
		S1_2,13717	R.IYDYDVYNDLGDPDKGENHARPVLGGNDTFPYPR.R	3885.12	0.7538	3	1	3.7518	0.4908	378.8	1	28|132	4.27	2	11
		S1_2,14214	R.IYDYDVYNDLGDPDKGENHARPVLGGNDTFPYPR.R	3885.12	-0.2842	3	1	4.078	0.5707	512.2	1	34|132	4.27	2	11
		S1_2,14231	R.IYDYDVYNDLGDPDKGENHARPVLGGNDTFPYPR.R	3885.12	-0.3592	3	1	3.7562	0.5617	671.2	1	28|132	4.27	2	11
		S1_2,15654	R.LFLLDHHDPIMPYLR.R	1881.23	-0.2619	2	1	2.4987	0.4681	913.8	1	19|28	5.98	2	11
		S1_2,15670	R.LFLLDHHDPIMPYLR.R	1881.23	-0.4269	2	1	2.8062	0.3978	830.8	1	16|28	5.98	2	11
		S1_2,15674	R.LFLLDHHDPIMPYLR.R	1881.23	0.9501	2	1	2.793	0.5429	743.7	1	18|28	5.98	2	11
		S1_2,15698	R.LFLLDHHDPIMPYLR.R	1881.23	1.6281	2	1	2.6161	0.5451	833.5	1	20|28	5.98	2	11
		S1_2,16873	R.LSLVNDGGVIEQTFLWGR.Y ! R.LSXVNDGGVIEQTFLWGR.Y	2005.26	-0.4363	2	1	2.4859	0.4138	327.5	1	12|34	4.37	2	11
		S1_2,16925	R.LSLVNDGGVIEQTFLWGR.Y ! R.LSXVNDGGVIEQTFLWGR.Y	2005.26	-0.7523	2	1	4.0751	0.5965	785.3	1	19|34	4.37	2	11
		S1_2,18587	R.LSLVNDGGVIEQTFLWGR.Y ! R.LSXVNDGGVIEQTFLWGR.Y	2005.26	0.6207	2	1	3.1133	0.6901	1673.7	1	22|34	4.37	2	11
		S1_2,18608	R.LSLVNDGGVIEQTFLWGR.Y ! R.LSXVNDGGVIEQTFLWGR.Y	2005.26	0.6067	2	1	3.0817	0.6715	1239.4	1	20|34	4.37	2	11
		S1_2,18693	R.LSLVNDGGVIEQTFLWGR.Y ! R.LSXVNDGGVIEQTFLWGR.Y	2005.26	2.4077	2	1	3.2919	0.6439	1843.2	1	24|34	4.37	2	11
		S1_2,19029	R.LSLVNDGGVIEQTFLWGR.Y ! R.LSXVNDGGVIEQTFLWGR.Y	2005.26	-2.4093	2	1	4.5129	0.6565	1524.1	1	21|34	4.37	2	11
		S1_2,19049	R.LSLVNDGGVIEQTFLWGR.Y ! R.LSXVNDGGVIEQTFLWGR.Y	2005.26	-0.8303	2	1	5.0091	0.6717	1627.8	1	24|34	4.37	2	11
		S1_2,19071	R.LSLVNDGGVIEQTFLWGR.Y ! R.LSXVNDGGVIEQTFLWGR.Y	2005.26	-1.1513	2	1	5.1756	0.6928	1917.4	1	24|34	4.37	2	11
		S1_2,19133	R.LSLVNDGGVIEQTFLWGR.Y ! R.LSXVNDGGVIEQTFLWGR.Y	2005.26	0.7407	2	1	3.03	0.6627	1030.4	1	20|34	4.37	2	11
		S1_2,19176	R.LSLVNDGGVIEQTFLWGR.Y ! R.LSXVNDGGVIEQTFLWGR.Y	2005.26	0.5437	2	1	2.8414	0.6304	1116.7	1	19|34	4.37	2	11
		S1_2,19502	R.LSLVNDGGVIEQTFLWGR.Y ! R.LSXVNDGGVIEQTFLWGR.Y	2005.26	-2.9523	2	1	2.699	0.5091	653.1	1	15|34	4.37	2	11
		S1_2,19513	R.LSLVNDGGVIEQTFLWGR.Y ! R.LSXVNDGGVIEQTFLWGR.Y	2005.26	2.2967	2	1	3.052	0.6532	1800.4	1	24|34	4.37	2	11
		S1_2,19595	R.LSLVNDGGVIEQTFLWGR.Y ! R.LSXVNDGGVIEQTFLWGR.Y	2005.26	1.3747	2	1	3.0761	0.6198	1329.8	1	20|34	4.37	2	11
		S1_2,19619	R.LSLVNDGGVIEQTFLWGR.Y ! R.LSXVNDGGVIEQTFLWGR.Y	2005.26	-2.2273	2	1	3.8054	0.6133	1152.5	1	20|34	4.37	2	11
		S1_2,19638	R.LSLVNDGGVIEQTFLWGR.Y ! R.LSXVNDGGVIEQTFLWGR.Y	2005.26	-2.2583	2	1	4.3802	0.6244	875.8	1	18|34	4.37	2	11
		S1_2,20015	R.LSLVNDGGVIEQTFLWGR.Y ! R.LSXVNDGGVIEQTFLWGR.Y	2005.26	0.7137	2	1	3.067	0.6406	1386.8	1	20|34	4.37	2	11
		S1_2,20036	R.LSLVNDGGVIEQTFLWGR.Y ! R.LSXVNDGGVIEQTFLWGR.Y	2005.26	0.6657	2	1	2.9939	0.5513	1064.2	1	18|34	4.37	2	11
		S1_2,20083	R.LSLVNDGGVIEQTFLWGR.Y ! R.LSXVNDGGVIEQTFLWGR.Y	2005.26	-2.6903	2	1	2.793	0.4514	500.6	1	14|34	4.37	2	11
		S1_2,20456	R.LSLVNDGGVIEQTFLWGR.Y ! R.LSXVNDGGVIEQTFLWGR.Y	2005.26	0.4667	2	1	3.6774	0.5875	1779.3	1	22|34	4.37	2	11
		S1_2,20478	R.LSLVNDGGVIEQTFLWGR.Y ! R.LSXVNDGGVIEQTFLWGR.Y	2005.26	-0.2153	2	1	3.1493	0.6002	1037.2	1	20|34	4.37	2	11
		S1_2,20480	R.LSLVNDGGVIEQTFLWGR.Y ! R.LSXVNDGGVIEQTFLWGR.Y	2005.26	1.3657	2	1	3.8	0.6469	1697.1	1	22|34	4.37	2	11
		S1_2,20521	R.LSLVNDGGVIEQTFLWGR.Y ! R.LSXVNDGGVIEQTFLWGR.Y	2005.26	1.2287	2	1	3.0525	0.668	1366.6	1	21|34	4.37	2	11
		S1_2,20939	R.LSLVNDGGVIEQTFLWGR.Y ! R.LSXVNDGGVIEQTFLWGR.Y	2005.26	-0.1503	2	1	3.4889	0.6766	1626.3	1	21|34	4.37	2	11
		S1_2,20944	R.LSLVNDGGVIEQTFLWGR.Y ! R.LSXVNDGGVIEQTFLWGR.Y	2005.26	1.2267	2	1	2.9762	0.6051	1170.3	1	19|34	4.37	2	11
		S1_2,20960	R.LSLVNDGGVIEQTFLWGR.Y ! R.LSXVNDGGVIEQTFLWGR.Y	2005.26	0.8757	2	1	3.4174	0.5869	1594.7	1	22|34	4.37	2	11
		S1_2,21269	R.LSLVNDGGVIEQTFLWGR.Y ! R.LSXVNDGGVIEQTFLWGR.Y	2005.26	-2.3613	2	1	3.3321	0.5488	975.5	1	17|34	4.37	2	11
		S1_2,21381	R.LSLVNDGGVIEQTFLWGR.Y ! R.LSXVNDGGVIEQTFLWGR.Y	2005.26	0.7947	2	1	3.4238	0.6124	1893.9	1	22|34	4.37	2	11
		S1_2,21403	R.LSLVNDGGVIEQTFLWGR.Y ! R.LSXVNDGGVIEQTFLWGR.Y	2005.26	0.3637	2	1	2.8934	0.5907	1007.1	1	19|34	4.37	2	11
		S1_2,21551	R.LSLVNDGGVIEQTFLWGR.Y ! R.LSXVNDGGVIEQTFLWGR.Y	2005.26	1.5857	2	1	3.2438	0.6392	1342.6	1	22|34	4.37	2	11
		S1_2,21695	R.LSLVNDGGVIEQTFLWGR.Y ! R.LSXVNDGGVIEQTFLWGR.Y	2005.26	1.4357	2	1	3.1573	0.6271	1343.5	1	20|34	4.37	2	11
		S1_2,21814	R.LSLVNDGGVIEQTFLWGR.Y ! R.LSXVNDGGVIEQTFLWGR.Y	2005.26	-2.8353	2	1	3.2504	0.4808	563	1	16|34	4.37	2	11
		S1_2,21823	R.LSLVNDGGVIEQTFLWGR.Y ! R.LSXVNDGGVIEQTFLWGR.Y	2005.26	0.7257	2	1	2.9252	0.6202	1429.8	1	21|34	4.37	2	11
		S1_2,21844	R.LSLVNDGGVIEQTFLWGR.Y ! R.LSXVNDGGVIEQTFLWGR.Y	2005.26	0.6717	2	1	2.9222	0.6666	1365.3	1	21|34	4.37	2	11
		S1_2,22242	R.LSLVNDGGVIEQTFLWGR.Y ! R.LSXVNDGGVIEQTFLWGR.Y	2005.26	-0.2833	2	1	4.5603	0.6627	1158.4	1	21|34	4.37	2	11
		S1_2,22269	R.LSLVNDGGVIEQTFLWGR.Y ! R.LSXVNDGGVIEQTFLWGR.Y	2005.26	-1.2363	2	1	4.1015	0.7118	1296	1	20|34	4.37	2	11
		S1_2,22409	R.LSLVNDGGVIEQTFLWGR.Y ! R.LSXVNDGGVIEQTFLWGR.Y	2005.26	0.8147	2	1	3.2052	0.6269	1560.5	1	22|34	4.37	2	11
		S1_2,22430	R.LSLVNDGGVIEQTFLWGR.Y ! R.LSXVNDGGVIEQTFLWGR.Y	2005.26	0.4297	2	1	3.1937	0.6229	1530.6	1	21|34	4.37	2	11
		S1_2,22437	R.LSLVNDGGVIEQTFLWGR.Y ! R.LSXVNDGGVIEQTFLWGR.Y	2005.26	2.3177	2	1	2.7738	0.4729	1239.9	1	21|34	4.37	2	11
		S1_2,22638	R.LSLVNDGGVIEQTFLWGR.Y ! R.LSXVNDGGVIEQTFLWGR.Y	2005.26	2.4677	2	1	3.1874	0.5847	983.6	1	19|34	4.37	2	11
		S1_2,22658	R.LSLVNDGGVIEQTFLWGR.Y ! R.LSXVNDGGVIEQTFLWGR.Y	2005.26	2.4097	2	1	2.8023	0.5314	1019.8	1	19|34	4.37	2	11
		S1_2,22829	R.LSLVNDGGVIEQTFLWGR.Y ! R.LSXVNDGGVIEQTFLWGR.Y	2005.26	-0.7353	2	1	4.4964	0.7346	1067.8	1	21|34	4.37	2	11
		S1_2,22892	R.LSLVNDGGVIEQTFLWGR.Y ! R.LSXVNDGGVIEQTFLWGR.Y	2005.26	-0.6483	2	1	4.7679	0.7181	938.4	1	20|34	4.37	2	11
		S1_2,23040	R.LSLVNDGGVIEQTFLWGR.Y ! R.LSXVNDGGVIEQTFLWGR.Y	2005.26	0.5787	2	1	2.9281	0.5816	1207.2	1	20|34	4.37	2	11
		S1_2,23060	R.LSLVNDGGVIEQTFLWGR.Y ! R.LSXVNDGGVIEQTFLWGR.Y	2005.26	1.2027	2	1	3.2622	0.6024	1639.4	1	22|34	4.37	2	11
		S1_2,23246	R.LSLVNDGGVIEQTFLWGR.Y ! R.LSXVNDGGVIEQTFLWGR.Y	2005.26	2.4597	2	1	2.7469	0.5283	1248.9	1	21|34	4.37	2	11
		S1_2,23350	R.LSLVNDGGVIEQTFLWGR.Y ! R.LSXVNDGGVIEQTFLWGR.Y	2005.26	-2.2093	2	1	3.6986	0.5036	861	1	17|34	4.37	2	11
		S1_2,23417	R.LSLVNDGGVIEQTFLWGR.Y ! R.LSXVNDGGVIEQTFLWGR.Y	2005.26	-2.4563	2	1	2.4214	0.3836	768.8	1	16|34	4.37	2	11
		S1_2,23459	R.LSLVNDGGVIEQTFLWGR.Y ! R.LSXVNDGGVIEQTFLWGR.Y	2005.26	0.4867	2	1	2.9687	0.6127	1484.8	1	21|34	4.37	2	11
		S1_2,23470	R.LSLVNDGGVIEQTFLWGR.Y ! R.LSXVNDGGVIEQTFLWGR.Y	2005.26	2.7797	2	1	2.2078	0.3696	237.6	2	10|34	4.37	2	11
		S1_2,23482	R.LSLVNDGGVIEQTFLWGR.Y ! R.LSXVNDGGVIEQTFLWGR.Y	2005.26	1.5657	2	1	3.4622	0.6002	1426.9	1	21|34	4.37	2	11
		S1_2,23824	R.LSLVNDGGVIEQTFLWGR.Y ! R.LSXVNDGGVIEQTFLWGR.Y	2005.26	-1.7313	2	1	3.6758	0.6137	1716.2	1	21|34	4.37	2	11
		S1_2,23880	R.LSLVNDGGVIEQTFLWGR.Y ! R.LSXVNDGGVIEQTFLWGR.Y	2005.26	-0.4053	2	1	4.6671	0.6635	1235	1	20|34	4.37	2	11
		S1_2,23882	R.LSLVNDGGVIEQTFLWGR.Y ! R.LSXVNDGGVIEQTFLWGR.Y	2005.26	1.2177	2	1	3.0378	0.6226	1377.6	1	21|34	4.37	2	11
		S1_2,23901	R.LSLVNDGGVIEQTFLWGR.Y ! R.LSXVNDGGVIEQTFLWGR.Y	2005.26	-0.2823	2	1	4.6159	0.6792	1540	1	21|34	4.37	2	11
		S1_2,23904	R.LSLVNDGGVIEQTFLWGR.Y ! R.LSXVNDGGVIEQTFLWGR.Y	2005.26	1.4147	2	1	3.6176	0.6977	1137.8	1	22|34	4.37	2	11
		S1_2,23936	R.LSLVNDGGVIEQTFLWGR.Y ! R.LSXVNDGGVIEQTFLWGR.Y	2005.26	2.4277	2	1	2.6583	0.5577	1137.2	1	19|34	4.37	2	11
		S1_2,24300	R.LSLVNDGGVIEQTFLWGR.Y ! R.LSXVNDGGVIEQTFLWGR.Y	2005.26	-1.3143	2	1	4.5413	0.6691	1585.7	1	21|34	4.37	2	11
		S1_2,24321	R.LSLVNDGGVIEQTFLWGR.Y ! R.LSXVNDGGVIEQTFLWGR.Y	2005.26	-1.2853	2	1	4.3833	0.6333	1556.1	1	22|34	4.37	2	11
		S1_2,24363	R.LSLVNDGGVIEQTFLWGR.Y ! R.LSXVNDGGVIEQTFLWGR.Y	2005.26	-0.1973	2	1	3.7661	0.6516	827.7	1	19|34	4.37	2	11
		S1_2,24426	R.LSLVNDGGVIEQTFLWGR.Y ! R.LSXVNDGGVIEQTFLWGR.Y	2005.26	1.4507	2	1	3.3214	0.5794	1943.8	1	24|34	4.37	2	11
		S1_2,24447	R.LSLVNDGGVIEQTFLWGR.Y ! R.LSXVNDGGVIEQTFLWGR.Y	2005.26	0.7227	2	1	2.7029	0.5878	968.7	1	18|34	4.37	2	11
		S1_2,24835	R.LSLVNDGGVIEQTFLWGR.Y ! R.LSXVNDGGVIEQTFLWGR.Y	2005.26	-2.3003	2	1	4.2748	0.6034	1640	1	21|34	4.37	2	11
		S1_2,24869	R.LSLVNDGGVIEQTFLWGR.Y ! R.LSXVNDGGVIEQTFLWGR.Y	2005.26	-0.2943	2	1	4.3389	0.7096	2013.3	1	24|34	4.37	2	11
		S1_2,24919	R.LSLVNDGGVIEQTFLWGR.Y ! R.LSXVNDGGVIEQTFLWGR.Y	2005.26	-0.0093	2	1	2.9377	0.6645	1276.4	1	21|34	4.37	2	11
		S1_2,25337	R.LSLVNDGGVIEQTFLWGR.Y ! R.LSXVNDGGVIEQTFLWGR.Y	2005.26	1.0457	2	1	2.6724	0.5896	1464.7	1	22|34	4.37	2	11
		S1_2,25358	R.LSLVNDGGVIEQTFLWGR.Y ! R.LSXVNDGGVIEQTFLWGR.Y	2005.26	1.1877	2	1	3.1319	0.6836	1573.5	1	22|34	4.37	2	11
		S1_2,18977	R.LVIEDYPYAVDGLEIWDAIK.T	2323.63	-1.0045	2	1	4.3671	0.6225	773.7	1	21|38	3.77	4	6
		S1_2,19007	R.LVIEDYPYAVDGLEIWDAIK.T	2323.63	1.0155	2	1	2.9888	0.6043	945.5	1	22|38	3.77	4	6
		S1_2,19427	R.LVIEDYPYAVDGLEIWDAIK.T	2323.63	0.8835	2	1	2.8588	0.5965	778.4	1	19|38	3.77	4	6
		S1_2,19448	R.LVIEDYPYAVDGLEIWDAIK.T	2323.63	0.8755	2	1	2.9025	0.5964	887.2	1	20|38	3.77	4	6
		S1_2,20038	R.LVIEDYPYAVDGLEIWDAIK.T	2323.63	0.8735	2	1	2.7668	0.4333	639.9	1	18|38	3.77	4	6
		S1_2,20122	R.LVIEDYPYAVDGLEIWDAIK.T	2323.63	1.0775	2	1	3.3606	0.571	1027.1	1	22|38	3.77	4	6
		S1_2,20143	R.LVIEDYPYAVDGLEIWDAIK.T	2323.63	0.9585	2	1	2.3654	0.4426	602.4	1	19|38	3.77	4	6
		S1_2,20216	R.LVIEDYPYAVDGLEIWDAIK.T	2323.63	1.9715	2	1	3.041	0.4365	391.9	1	19|38	3.77	4	6
		S1_2,20226	R.LVIEDYPYAVDGLEIWDAIK.T	2323.63	2.0525	2	1	3.0204	0.5505	678.3	1	21|38	3.77	4	6
		S1_2,20540	R.LVIEDYPYAVDGLEIWDAIK.T	2323.63	-2.8995	2	1	4.533	0.568	1847.7	1	24|38	3.77	4	6
		S1_2,20582	R.LVIEDYPYAVDGLEIWDAIK.T	2323.63	-2.4955	2	1	3.4528	0.4773	498	1	17|38	3.77	4	6
		S1_2,20645	R.LVIEDYPYAVDGLEIWDAIK.T	2323.63	0.9545	2	1	2.9849	0.5177	1356.4	1	25|38	3.77	4	6
		S1_2,20666	R.LVIEDYPYAVDGLEIWDAIK.T	2323.63	0.8245	2	1	2.886	0.6129	690.2	1	19|38	3.77	4	6
		S1_2,20742	R.LVIEDYPYAVDGLEIWDAIK.T	2323.63	-2.9655	3	1	4.5335	0.2672	2516.6	1	36|76	3.77	4	6
		S1_2,20794	R.LVIEDYPYAVDGLEIWDAIK.T	2323.63	0.2455	3	1	4.3022	0.4439	2901.6	1	36|76	3.77	4	6
		S1_2,20837	R.LVIEDYPYAVDGLEIWDAIK.T	2323.63	1.8355	2	1	3.3112	0.5848	1444.3	1	25|38	3.77	4	6
		S1_2,21105	R.LVIEDYPYAVDGLEIWDAIK.T	2323.63	0.1525	2	1	2.3812	0.5062	499.9	1	17|38	3.77	4	6
		S1_2,21140	R.LVIEDYPYAVDGLEIWDAIK.T	2323.63	1.4405	2	1	2.4482	0.5025	916.1	1	21|38	3.77	4	6
		S1_2,21228	R.LVIEDYPYAVDGLEIWDAIK.T	2323.63	-0.0935	2	1	2.6882	0.5013	748.4	1	18|38	3.77	4	6
		S1_2,21357	R.LVIEDYPYAVDGLEIWDAIK.T	2323.63	1.0355	2	1	3.3466	0.5403	1084.1	1	21|38	3.77	4	6
		S1_2,21412	R.LVIEDYPYAVDGLEIWDAIK.T	2323.63	1.0405	2	1	2.2642	0.3722	801.6	1	20|38	3.77	4	6
		S1_2,22001	R.LVIEDYPYAVDGLEIWDAIK.T	2323.63	0.1025	2	1	2.6858	0.3908	546.4	1	17|38	3.77	4	6
		S1_2,22042	R.LVIEDYPYAVDGLEIWDAIK.T	2323.63	-0.9295	2	1	2.5586	0.2581	155.5	3	10|38	3.77	4	6
		S1_2,22606	R.LVIEDYPYAVDGLEIWDAIK.T	2323.63	0.8575	2	1	2.545	0.4823	506.6	1	17|38	3.77	4	6
		S1_2,22856	R.LVIEDYPYAVDGLEIWDAIK.T	2323.63	2.0015	2	1	2.9576	0.5646	491.4	1	17|38	3.77	4	6
		S1_2,23385	R.LVIEDYPYAVDGLEIWDAIK.T	2323.63	0.6625	2	1	3.343	0.6235	1247.5	1	21|38	3.77	4	6
		S1_2,23415	R.LVIEDYPYAVDGLEIWDAIK.T	2323.63	0.8205	2	1	2.6844	0.5985	406.3	1	14|38	3.77	4	6
		S1_2,23615	R.LVIEDYPYAVDGLEIWDAIK.T	2323.63	1.0405	2	1	2.8668	0.3998	469.7	1	15|38	3.77	4	6
		S1_2,23679	R.LVIEDYPYAVDGLEIWDAIK.T	2323.63	1.2715	2	1	2.408	0.3352	263.3	1	14|38	3.77	4	6
		S1_2,24186	R.LVIEDYPYAVDGLEIWDAIK.T	2323.63	-0.8415	2	1	2.6185	0.4285	216.3	1	14|38	3.77	4	6
		S1_2,24220	R.LVIEDYPYAVDGLEIWDAIK.T	2323.63	0.0655	2	1	2.2606	0.25	475.2	1	17|38	3.77	4	6
		S1_2,24705	R.LVIEDYPYAVDGLEIWDAIK.T	2323.63	0.2125	2	1	2.3119	0.4027	653	1	17|38	3.77	4	6
		S1_2,25467	R.LVIEDYPYAVDGLEIWDAIK.T	2323.63	0.2305	2	1	2.836	0.5101	999	1	19|38	3.77	4	6
		S1_2,25513	R.LVIEDYPYAVDGLEIWDAIK.T	2323.63	0.0935	2	1	2.9482	0.5261	1064.7	1	19|38	3.77	4	6
		S1_2,11889	R.PVLGGNDTFPYPR.R	1433.59	-1.6169	2	1	3.901	0.5986	1319.5	1	20|24	6.26	2	11
		S1_2,11909	R.PVLGGNDTFPYPR.R	1433.59	-1.5249	2	1	3.5393	0.5682	1427.7	1	19|24	6.26	2	11
		S1_2,11931	R.PVLGGNDTFPYPR.R	1433.59	0.3511	2	1	2.6139	0.5958	1744.4	1	20|24	6.26	2	11
		S1_2,11951	R.PVLGGNDTFPYPR.R	1433.59	0.3331	2	1	2.5217	0.5691	1671.8	1	20|24	6.26	2	11
		S1_2,12413	R.PVLGGNDTFPYPR.R	1433.59	-0.7119	2	1	2.9914	0.6042	1378.4	1	18|24	6.26	2	11
		S1_2,12435 - 12437	R.PVLGGNDTFPYPR.R	1433.59	-1.6429	2	1	2.8207	0.4926	1076.9	1	16|24	6.26	2	11
		S1_2,12456	R.PVLGGNDTFPYPR.R	1433.59	-0.0189	2	1	2.7073	0.6129	1355.5	1	18|24	6.26	2	11
		S1_2,13590	R.PVLGGNDTFPYPR.R	1433.59	0.8871	2	1	2.2271	0.5645	799.3	1	15|24	6.26	2	11
		S1_2,6627	R.SKLDSQVYGDHTSQITK.E	1908.06	0.5511	2	1	2.9943	0.6038	1795.7	1	22|32	6.46	2	11
		S1_2,6640	R.SKLDSQVYGDHTSQITK.E	1908.06	0.7591	2	1	3.1025	0.5956	1231.3	1	19|32	6.46	2	11
		S1_2,6701	R.SKLDSQVYGDHTSQITK.E	1908.06	-0.2309	3	1	4.3098	0.5499	1216.5	1	32|64	6.46	2	11
		S1_2,7486	R.SNDVYLPR.D	964.057	0.2703	2	1	2.3722	0.4437	813.1	1	12|14	5.55	2	11
		S1_2,7500	R.SNDVYLPR.D	964.057	0.3513	2	1	2.307	0.4561	695.5	1	12|14	5.55	2	11
		S1_2,7598	R.SNDVYLPR.D	964.057	0.5463	1	1	2.2943	0.409	294.3	1	11|14	5.55	2	11
		S1_2,7606	R.SNDVYLPR.D	964.057	0.5113	1	1	2.4361	0.3332	344.9	2	11|14	5.55	2	11
		S1_2,7658	R.SNDVYLPR.D	964.057	-1.4847	1	1	2.2725	0.2587	288.1	2	11|14	5.55	2	11
		S1_2,7671	R.SNDVYLPR.D	964.057	-1.4887	1	1	1.9195	0.2848	246.7	1	10|14	5.55	2	11
		S1_2,7962	R.SNDVYLPR.D	964.057	0.3903	2	1	2.3793	0.4286	864.9	1	12|14	5.55	2	11
		S1_2,11323	R.SVSLQLISATK.A	1147.35	-1.5738	2	1	2.827	0.4831	1045	1	15|20	8.47	3	13
		S1_2,11342	R.SVSLQLISATK.A	1147.35	-1.6428	2	1	3.3495	0.558	1490.2	1	17|20	8.47	3	13
		S1_2,11489	R.SVSLQLISATK.A	1147.35	0.3212	2	1	3.2074	0.6278	1329.8	1	17|20	8.47	3	13
		S1_2,11510	R.SVSLQLISATK.A	1147.35	-0.6048	2	1	2.8716	0.6408	1478.6	1	17|20	8.47	3	13
		S1_2,11720	R.SVSLQLISATK.A	1147.35	1.3872	2	1	2.3631	0.5862	943.9	1	15|20	8.47	3	13
		S1_2,11742	R.SVSLQLISATK.A	1147.35	1.0312	2	1	2.4984	0.554	868.7	1	15|20	8.47	3	13
		S1_2,12228	R.SVSLQLISATK.A	1147.35	0.1112	2	1	2.3685	0.4419	791.1	1	14|20	8.47	3	13
		S1_2,12255	R.SVSLQLISATK.A	1147.35	-0.4478	2	1	2.7205	0.5019	1145.4	1	16|20	8.47	3	13
		S1_2,12779	R.SVSLQLISATK.A	1147.35	-2.2028	2	1	2.2609	0.4021	168.9	1	12|20	8.47	3	13
		S1_2,12896	R.SVSLQLISATK.A	1147.35	0.6532	2	1	2.2561	0.4255	981.9	1	14|20	8.47	3	13
		S1_2,12917	R.SVSLQLISATK.A	1147.35	0.3992	2	1	2.2611	0.4917	919.8	1	13|20	8.47	3	13
		S1_2,13528	R.SVSLQLISATK.A	1147.35	0.1822	2	1	2.7888	0.5933	939.7	1	15|20	8.47	3	13
		S1_2,13561	R.SVSLQLISATK.A	1147.35	0.8652	2	1	2.6235	0.5942	1008.1	1	16|20	8.47	3	13
		S1_2,14063	R.SVSLQLISATK.A	1147.35	1.0402	2	1	2.219	0.4938	585.8	1	11|20	8.47	3	13
		S1_2,16712	R.SVSLQLISATK.A	1147.35	0.1332	2	1	2.5333	0.4826	1365	1	16|20	8.47	3	13
		S1_2,23559	R.SVSLQLISATK.A	1147.35	0.5212	2	1	2.6334	0.579	1312.5	1	16|20	8.47	3	13
		S1_2,23826	R.SVSLQLISATK.A	1147.35	0.3102	2	1	3.3197	0.6557	1549	1	17|20	8.47	3	13
		S1_2,24171	R.SVSLQLISATK.A	1147.35	-0.1208	2	1	2.6166	0.6216	1668.7	1	17|20	8.47	3	13
		S1_2,24292	R.SVSLQLISATK.A	1147.35	0.2062	2	1	3.1012	0.5504	1022.8	1	15|20	8.47	3	13
		S1_2,24813	R.SVSLQLISATK.A	1147.35	0.2732	2	1	2.9126	0.6222	1297.3	1	16|20	8.47	3	13
		S1_2,3174	R.TDGEQALK.F	861.92	0.6172	2	1	2.4313	0.2728	1095	1	13|14	4.37	2	11
		S1_2,3194	R.TDGEQALK.F	861.92	0.0852	2	1	2.3827	0.2398	721.3	3	11|14	4.37	2	11
		S1_2,3205	R.TDGEQALK.F	861.92	2.1802	2	1	2.4746	0.2733	684	2	13|14	4.37	2	11
		S1_2,8171	R.TDGEQALKFPPPK.V	1428.61	-0.6622	2	1	2.3717	0.3276	599.8	1	14|24	5.73	2	11
		S1_2,8257	R.TDGEQALKFPPPK.V	1428.61	0.3518	2	1	2.3586	0.4298	550.9	1	13|24	5.73	2	11
		S1_2,8297	R.TDGEQALKFPPPK.V	1428.61	0.4098	2	1	2.4545	0.5021	1030.1	1	18|24	5.73	2	11
		S1_2,8965	R.TDGEQALKFPPPK.V	1428.61	0.9898	2	1	2.6191	0.4292	584.8	1	13|24	5.73	2	11
		S1_2,9000	R.TDGEQALKFPPPK.V	1428.61	1.0598	2	1	2.3423	0.4761	452.1	1	13|24	5.73	2	11
		S1_2,18125	R.YSVEM*SAVVYKDWVFTDQALPADLIK.R	3006.42	-0.5982	3	1	4.2225	0.5298	1138.8	1	31|100	4.23	2	11
		S1_2,18146 - 18147	R.YSVEM*SAVVYKDWVFTDQALPADLIK.R	3006.42	0.3988	3	1	4.0606	0.5631	1784.9	1	35|100	4.23	2	11
		S1_2,10862	R.YSVEMSAVVYK.D	1276.48	-1.6323	2	1	3.2632	0.6254	1574.9	1	17|20	6	2	11
		S1_2,10888	R.YSVEMSAVVYK.D	1276.48	-1.1893	2	1	3.3736	0.62	1309.8	1	16|20	6	2	11
$2-1	lipid metabolism		373	48	0.6838	96798.3	6.12	gi|1794172|gb|AAB41272.1| lipoxygenase-3 [Glycine max]
		S1_2,18077	K.ATFLEGIITSLPTLGAGQSAFK.I	2223.55	1.0149	2	1	3.1075	0.5797	664	1	21|42	6.05	2	11
		S1_2,18152	K.ATFLEGIITSLPTLGAGQSAFK.I	2223.55	-2.0431	2	1	4.6667	0.6584	527.1	1	19|42	6.05	2	11
		S1_2,19378	K.ATFLEGIITSLPTLGAGQSAFK.I	2223.55	1.0179	2	1	2.5615	0.4605	373.5	1	17|42	6.05	2	11
		S1_2,19390	K.ATFLEGIITSLPTLGAGQSAFK.I	2223.55	0.6649	2	1	2.6981	0.5796	527.9	1	20|42	6.05	2	11
		S1_2,20815	K.ATFLEGIITSLPTLGAGQSAFK.I	2223.55	0.9289	2	1	3.0598	0.6038	589.2	1	20|42	6.05	2	11
		S1_2,20834	K.ATFLEGIITSLPTLGAGQSAFK.I	2223.55	0.9189	2	1	3.1059	0.6168	567.4	1	21|42	6.05	2	11
		S1_2,20835	K.ATFLEGIITSLPTLGAGQSAFK.I	2223.55	-0.4921	3	1	3.986	0.6834	2062	1	36|84	6.05	2	11
		S1_2,20849	K.ATFLEGIITSLPTLGAGQSAFK.I	2223.55	1.6529	3	1	4.0158	0.5924	1498	1	33|84	6.05	2	11
		S1_2,20857	K.ATFLEGIITSLPTLGAGQSAFK.I	2223.55	-2.8531	2	1	3.68	0.3509	459.6	1	19|42	6.05	2	11
		S1_2,20897	K.ATFLEGIITSLPTLGAGQSAFK.I	2223.55	-2.1141	2	1	4.8838	0.4663	868.1	1	23|42	6.05	2	11
		S1_2,20898	K.ATFLEGIITSLPTLGAGQSAFK.I	2223.55	2.1289	3	1	4.442	0.6375	2045.6	1	35|84	6.05	2	11
		S1_2,21045	K.ATFLEGIITSLPTLGAGQSAFK.I	2223.55	-2.1041	2	1	4.8535	0.4842	749.7	1	22|42	6.05	2	11
		S1_2,21220	K.ATFLEGIITSLPTLGAGQSAFK.I	2223.55	-2.1661	2	1	3.9898	0.6941	527.9	1	20|42	6.05	2	11
		S1_2,21255	K.ATFLEGIITSLPTLGAGQSAFK.I	2223.55	0.0759	2	1	3.4578	0.5982	780.1	1	21|42	6.05	2	11
		S1_2,21275	K.ATFLEGIITSLPTLGAGQSAFK.I	2223.55	-0.0241	2	1	3.8754	0.6262	966.1	1	22|42	6.05	2	11
		S1_2,21447	K.ATFLEGIITSLPTLGAGQSAFK.I	2223.55	1.1069	2	1	2.842	0.5501	673.5	1	20|42	6.05	2	11
		S1_2,21992	K.ATFLEGIITSLPTLGAGQSAFK.I	2223.55	-0.4831	2	1	2.9414	0.5001	351.2	1	14|42	6.05	2	11
		S1_2,22103	K.ATFLEGIITSLPTLGAGQSAFK.I	2223.55	-1.8271	2	1	2.2234	0.4509	209.3	1	11|42	6.05	2	11
		S1_2,22106	K.ATFLEGIITSLPTLGAGQSAFK.I	2223.55	2.2739	2	1	2.3094	0.4872	448.5	1	17|42	6.05	2	11
		S1_2,22183	K.ATFLEGIITSLPTLGAGQSAFK.I	2223.55	1.5339	2	1	2.5208	0.5332	381.2	1	15|42	6.05	2	11
		S1_2,22579	K.ATFLEGIITSLPTLGAGQSAFK.I	2223.55	1.3579	2	1	2.33	0.5134	306.6	1	13|42	6.05	2	11
		S1_2,22602	K.ATFLEGIITSLPTLGAGQSAFK.I	2223.55	1.5919	2	1	2.7269	0.576	600.4	1	19|42	6.05	2	11
		S1_2,23034	K.ATFLEGIITSLPTLGAGQSAFK.I	2223.55	-1.1251	2	1	2.782	0.5595	161.4	1	12|42	6.05	2	11
		S1_2,23049	K.ATFLEGIITSLPTLGAGQSAFK.I	2223.55	-0.0851	2	1	3.0142	0.5022	439.5	1	16|42	6.05	2	11
		S1_2,23087	K.ATFLEGIITSLPTLGAGQSAFK.I	2223.55	-0.9281	2	1	3.0774	0.5611	183	1	12|42	6.05	2	11
		S1_2,23286	K.ATFLEGIITSLPTLGAGQSAFK.I	2223.55	0.6489	2	1	2.6251	0.5091	368.9	1	16|42	6.05	2	11
		S1_2,23315	K.ATFLEGIITSLPTLGAGQSAFK.I	2223.55	0.4349	2	1	2.6459	0.4719	206.2	1	11|42	6.05	2	11
		S1_2,23390	K.ATFLEGIITSLPTLGAGQSAFK.I	2223.55	1.9169	2	1	2.4439	0.5011	257.2	1	15|42	6.05	2	11
		S1_2,23791	K.ATFLEGIITSLPTLGAGQSAFK.I	2223.55	-0.8961	2	1	3.336	0.5976	434.8	1	16|42	6.05	2	11
		S1_2,23888	K.ATFLEGIITSLPTLGAGQSAFK.I	2223.55	0.1329	2	1	2.5232	0.4235	303.5	1	14|42	6.05	2	11
		S1_2,23930	K.ATFLEGIITSLPTLGAGQSAFK.I	2223.55	-0.2081	2	1	3.2378	0.5263	261.7	1	15|42	6.05	2	11
		S1_2,24423	K.ATFLEGIITSLPTLGAGQSAFK.I	2223.55	0.7949	2	1	2.4641	0.5084	372.9	1	15|42	6.05	2	11
		S1_2,25553	K.ATFLEGIITSLPTLGAGQSAFK.I	2223.55	0.0859	2	1	3.1949	0.5726	637.7	1	18|42	6.05	2	11
		S1_2,18262	K.AYVVVNDSCYHQLVSHWLNTHAVVEPFIIATNR.H	3855.31	0.7061	3	1	4.4398	0.5314	863.4	1	31|128	6.27	2	11
		S1_2,17558	K.DWVFTDQALPADLIK.R	1732.96	-1.6486	2	1	4.7059	0.204	1319.9	1	24|28	3.93	2	11
		S1_2,17579	K.DWVFTDQALPADLIK.R	1732.96	-2.3716	2	1	4.2216	0.4927	1426.8	1	22|28	3.93	2	11
		S1_2,12986	K.EHLEPNLEGLTVDEAIQNK.R	2150.33	-0.0531	2	1	3.5996	0.6525	1749.2	1	23|36	4.25	2	11
		S1_2,13005	K.EHLEPNLEGLTVDEAIQNK.R	2150.33	0.7359	2	1	3.0524	0.6119	1296.4	1	23|36	4.25	2	11
		S1_2,12200	K.EHLEPNLEGLTVDEAIQNKR.L	2306.52	0.8852	2	1	2.8918	0.5862	1144	1	21|38	4.57	2	11
		S1_2,12218	K.EHLEPNLEGLTVDEAIQNKR.L	2306.52	0.5622	2	1	2.9222	0.6617	1512.7	1	24|38	4.57	2	11
		S1_2,12890	K.EHLEPNLEGLTVDEAIQNKR.L	2306.52	1.4082	3	1	4.0304	0.5944	769	1	33|76	4.57	2	11
		S1_2,4958	K.ELVEVGHGDK.K	1083.18	0.346	2	1	2.2396	0.5685	1158.1	1	16|18	4.65	3	12
		S1_2,3765	K.ELVEVGHGDKK.N	1211.35	1.0509	2	1	2.2239	0.2999	1067.1	1	16|20	5.45	3	12
		S1_2,4227	K.ELVEVGHGDKK.N	1211.35	-1.4981	2	1	2.2525	0.2749	160.2	9	10|20	5.45	3	12
		S1_2,20520	K.FQTLIDLSVIEILSR.H	1748.06	-0.2874	2	1	3.1145	0.2648	1517.4	1	21|28	4.37	2	11
		S1_2,20605	K.FQTLIDLSVIEILSR.H	1748.06	1.1806	2	1	3.2779	0.3171	1377.8	1	21|28	4.37	2	11
		S1_2,20626	K.FQTLIDLSVIEILSR.H	1748.06	0.8276	2	1	2.7401	0.2077	1060.2	1	19|28	4.37	2	11
		S1_2,21325	K.FQTLIDLSVIEILSR.H	1748.06	-0.9174	2	1	3.1825	0.1859	1766.8	1	18|28	4.37	2	11
		S1_2,21340	K.FQTLIDLSVIEILSR.H	1748.06	-0.6254	2	1	3.5869	0.2387	2156.1	1	20|28	4.37	2	11
		S1_2,21506	K.FQTLIDLSVIEILSR.H	1748.06	2.1506	2	1	3.359	0.2956	2204.5	1	22|28	4.37	2	11
		S1_2,21527 - 21528	K.FQTLIDLSVIEILSR.H	1748.06	1.9826	2	1	3.0252	0.2266	1302.5	1	19|28	4.37	2	11
		S1_2,21948	K.FQTLIDLSVIEILSR.H	1748.06	0.4396	2	1	3.2505	0.2427	1786.9	1	21|28	4.37	2	11
		S1_2,21968	K.FQTLIDLSVIEILSR.H	1748.06	-0.5204	2	1	3.8127	0.2321	2136.3	1	20|28	4.37	2	11
		S1_2,21970	K.FQTLIDLSVIEILSR.H	1748.06	0.9896	2	1	3.4338	0.1819	1745.6	1	21|28	4.37	2	11
		S1_2,22004	K.FQTLIDLSVIEILSR.H	1748.06	1.7896	2	1	3.1483	0.1472	1482.9	1	20|28	4.37	2	11
		S1_2,22411	K.FQTLIDLSVIEILSR.H	1748.06	-0.2804	2	1	2.8616	0.146	1349.9	1	17|28	4.37	2	11
		S1_2,22438	K.FQTLIDLSVIEILSR.H	1748.06	-0.1064	2	1	3.2556	0.1453	1870.4	2	19|28	4.37	2	11
		S1_2,22669	K.FQTLIDLSVIEILSR.H	1748.06	0.9426	2	1	2.6329	0.1705	764.7	1	15|28	4.37	2	11
		S1_2,22676	K.FQTLIDLSVIEILSR.H	1748.06	2.3766	2	1	2.4853	0.1692	1206	1	17|28	4.37	2	11
		S1_2,22685	K.FQTLIDLSVIEILSR.H	1748.06	1.8056	2	1	3.4069	0.2865	1522.7	1	19|28	4.37	2	11
		S1_2,23084	K.FQTLIDLSVIEILSR.H	1748.06	1.0316	2	1	2.9176	0.2784	1102.2	1	16|28	4.37	2	11
		S1_2,23120	K.FQTLIDLSVIEILSR.H	1748.06	0.6576	2	1	3.27	0.1159	1993.2	1	21|28	4.37	2	11
		S1_2,23510	K.FQTLIDLSVIEILSR.H	1748.06	0.8346	2	1	2.8756	0.1649	821	1	15|28	4.37	2	11
		S1_2,23617	K.FQTLIDLSVIEILSR.H	1748.06	0.4136	2	1	3.5896	0.1762	2117.1	1	22|28	4.37	2	11
		S1_2,23666	K.FQTLIDLSVIEILSR.H	1748.06	-1.4064	2	1	3.1732	0.1218	611.4	1	14|28	4.37	2	11
		S1_2,23694	K.FQTLIDLSVIEILSR.H	1748.06	0.3176	2	1	3.1383	0.227	1633.1	1	20|28	4.37	2	11
		S1_2,23786	K.FQTLIDLSVIEILSR.H	1748.06	0.6246	2	1	3.5016	0.1741	1878.4	1	20|28	4.37	2	11
		S1_2,24176	K.FQTLIDLSVIEILSR.H	1748.06	0.4386	2	1	3.1094	0.2108	1688	1	19|28	4.37	2	11
		S1_2,24309	K.FQTLIDLSVIEILSR.H	1748.06	0.5766	2	1	3.1268	0.2302	1080.1	1	17|28	4.37	2	11
		S1_2,24365	K.FQTLIDLSVIEILSR.H	1748.06	0.5256	2	1	2.7929	0.2312	1677.9	1	20|28	4.37	2	11
		S1_2,25417	K.FQTLIDLSVIEILSR.H	1748.06	0.4306	2	1	3.48	0.2161	2313.4	1	21|28	4.37	2	11
		S1_2,25477	K.FQTLIDLSVIEILSR.H	1748.06	0.5826	2	1	4.2146	0.223	2308.4	1	23|28	4.37	2	11
		S1_2,6578	K.GSAEYEELR.K	1054.09	-0.8335	2	1	2.2352	0.4371	707.8	1	12|16	4.25	2	11
		S1_2,6600	K.GSAEYEELR.K	1054.09	-1.9835	2	1	2.8537	0.4674	645.5	1	12|16	4.25	2	11
		S1_2,6617	K.GSAEYEELR.K	1054.09	-0.2585	2	1	2.2472	0.396	713.2	1	12|16	4.25	2	11
		S1_2,6659	K.GSAEYEELR.K	1054.09	-0.5275	2	1	2.329	0.4406	701.6	1	12|16	4.25	2	11
		S1_2,7459	K.GTVVLMR.K	775.983	0.2764	2	1	2.2217	0.3859	754.7	1	10|12	9.75	4	14
		S1_2,7564	K.IKGTVVLMR.K ! K.LKGTVVLMR.K	1017.31	0.4936	2	1	2.3022	0.3801	506.7	1	13|16	11	4	14
		S1_2,7584	K.IKGTVVLMR.K ! K.LKGTVVLMR.K	1017.31	0.9486	2	1	2.2861	0.2924	532.3	1	13|16	11	4	14
		S1_2,17519	K.INFEWDDGSGIPGAFYIK.N	2030.22	1.0724	2	1	2.8706	0.4738	937.3	1	22|34	4.03	2	11
		S1_2,17540	K.INFEWDDGSGIPGAFYIK.N	2030.22	-0.2356	2	1	3.181	0.4581	615.2	1	20|34	4.03	2	11
		S1_2,17573	K.INFEWDDGSGIPGAFYIK.N	2030.22	1.4234	2	1	3.5506	0.5564	935.1	1	23|34	4.03	2	11
		S1_2,17581	K.INFEWDDGSGIPGAFYIK.N	2030.22	0.9124	2	1	3.6769	0.461	798.2	1	24|34	4.03	2	11
		S1_2,18025	K.INFEWDDGSGIPGAFYIK.N	2030.22	-1.1156	2	1	3.982	0.6803	1426.8	1	24|34	4.03	2	11
		S1_2,18048	K.INFEWDDGSGIPGAFYIK.N	2030.22	-1.2756	2	1	3.4769	0.5083	355.9	1	16|34	4.03	2	11
		S1_2,18222	K.INFEWDDGSGIPGAFYIK.N	2030.22	1.6464	2	1	2.4001	0.382	469	1	16|34	4.03	2	11
		S1_2,18348	K.INFEWDDGSGIPGAFYIK.N	2030.22	0.7924	2	1	2.4241	0.4404	281.5	1	14|34	4.03	2	11
		S1_2,11051	K.ISPLPVLK.E	867.111	-1.526	1	1	1.9118	0.3124	349.6	2	9|14	8.75	3	12
		S1_2,23156	K.LGKATFLEGIITSLPTLGAGQSAFK.I	2521.94	1.0166	2	1	2.7332	0.4821	316.1	1	15|48	8.59	2	11
		S1_2,8927	K.LPTDIISK.I	887.056	0.1229	2	1	2.261	0.3023	285	1	12|14	5.84	2	11
		S1_2,20725	K.NDGTLRPLAIELSLPHPQGDQSGAFSQVFLPADEGVESSIWLLAK.A	4806.34	-1.5614	3	1	4.3391	0.6438	410.8	1	32|176	4.29	2	11
		S1_2,10051	K.SAWM*TDEEFAR.E	1359.45	-1.5235	2	1	2.7666	0.431	713	1	15|20	4.14	4	15
		S1_2,11468	K.SAWMTDEEFAR.E	1343.45	-2.4619	2	1	3.1552	0.3842	867.1	1	16|20	4.14	4	15
		S1_2,11552	K.SAWMTDEEFAR.E	1343.45	-1.7219	2	1	3.5586	0.5361	894.8	1	16|20	4.14	4	15
		S1_2,11599	K.SAWMTDEEFAR.E	1343.45	-2.6259	2	1	2.8594	0.3738	763.5	1	15|20	4.14	4	15
		S1_2,11681	K.SAWMTDEEFAR.E	1343.45	-0.5319	2	1	2.2014	0.3063	492.3	1	14|20	4.14	4	15
		S1_2,10707	K.SDDTLREDPELQACWK.E	1964.07	0.568	2	1	3.0551	0.4482	1066.2	1	19|30	4.1	2	11
		S1_2,10723	K.SDDTLREDPELQACWK.E	1964.07	1.343	2	1	2.4757	0.3233	717.6	1	17|30	4.1	2	11
		S1_2,12225	K.SSDFLTYGIK.S ! K.SSDFLTYGLK.S	1131.26	-1.263	1	1	1.9283	0.4157	297	1	9|18	5.55	5	16
		S1_2,12486	K.SSDFLTYGIK.S ! K.SSDFLTYGLK.S	1131.26	-0.47	2	1	2.2942	0.4076	1175.2	1	15|18	5.55	5	16
		S1_2,12494	K.SSDFLTYGIK.S ! K.SSDFLTYGLK.S	1131.26	0.804	2	1	2.2551	0.2708	973.9	1	14|18	5.55	5	16
		S1_2,13589	K.SSDFLTYGIK.S ! K.SSDFLTYGLK.S	1131.26	0.131	2	1	2.3319	0.3315	1233.2	1	15|18	5.55	5	16
		S1_2,19894	K.SVSQNVLPLLQSAFDLNFTPR.E	2347.66	-1.4349	2	1	4.1183	0.5568	635.1	1	18|40	5.55	2	11
		S1_2,19896	K.SVSQNVLPLLQSAFDLNFTPR.E	2347.66	0.4221	2	1	3.5407	0.6277	936.9	1	20|40	5.55	2	11
		S1_2,19911	K.SVSQNVLPLLQSAFDLNFTPR.E	2347.66	0.4691	2	1	2.4202	0.5446	793.9	1	21|40	5.55	2	11
		S1_2,19947	K.SVSQNVLPLLQSAFDLNFTPR.E	2347.66	1.7391	2	1	3.1964	0.5474	1048.1	1	23|40	5.55	2	11
		S1_2,19988	K.SVSQNVLPLLQSAFDLNFTPR.E	2347.66	-2.8999	2	1	3.3504	0.5896	500	1	18|40	5.55	2	11
		S1_2,20159	K.SVSQNVLPLLQSAFDLNFTPR.E	2347.66	1.7681	2	1	3.0996	0.568	523	1	16|40	5.55	2	11
		S1_2,20792	K.SVSQNVLPLLQSAFDLNFTPR.E	2347.66	-1.9059	2	1	3.3858	0.5228	569.4	1	19|40	5.55	2	11
		S1_2,20814	K.SVSQNVLPLLQSAFDLNFTPR.E	2347.66	-1.9929	2	1	4.3955	0.6542	912.7	1	24|40	5.55	2	11
		S1_2,21044	K.SVSQNVLPLLQSAFDLNFTPR.E	2347.66	-0.8739	2	1	4.1071	0.5938	654.1	1	22|40	5.55	2	11
		S1_2,21065	K.SVSQNVLPLLQSAFDLNFTPR.E	2347.66	-0.7679	2	1	4.6559	0.635	910.2	1	24|40	5.55	2	11
		S1_2,21086	K.SVSQNVLPLLQSAFDLNFTPR.E	2347.66	0.8181	2	1	3.9805	0.6535	756.6	1	20|40	5.55	2	11
		S1_2,21107	K.SVSQNVLPLLQSAFDLNFTPR.E	2347.66	0.8331	2	1	3.1256	0.5728	728.8	1	19|40	5.55	2	11
		S1_2,21170	K.SVSQNVLPLLQSAFDLNFTPR.E	2347.66	-0.4309	3	1	4.3748	0.6459	1192.6	1	30|80	5.55	2	11
		S1_2,21500	K.SVSQNVLPLLQSAFDLNFTPR.E	2347.66	-2.7429	2	1	3.3167	0.4428	459.9	1	18|40	5.55	2	11
		S1_2,21512	K.SVSQNVLPLLQSAFDLNFTPR.E	2347.66	-2.6269	2	1	2.9811	0.6041	342.4	1	15|40	5.55	2	11
		S1_2,21529 - 21530	K.SVSQNVLPLLQSAFDLNFTPR.E	2347.66	0.0391	2	1	3.9776	0.653	1104.1	1	23|40	5.55	2	11
		S1_2,21549	K.SVSQNVLPLLQSAFDLNFTPR.E	2347.66	-0.0929	2	1	3.615	0.6088	1198.8	1	24|40	5.55	2	11
		S1_2,21557	K.SVSQNVLPLLQSAFDLNFTPR.E	2347.66	1.6551	2	1	3.0533	0.5978	705.7	1	20|40	5.55	2	11
		S1_2,22049	K.SVSQNVLPLLQSAFDLNFTPR.E	2347.66	-1.0559	2	1	2.8592	0.4454	575.6	1	20|40	5.55	2	11
		S1_2,22182	K.SVSQNVLPLLQSAFDLNFTPR.E	2347.66	0.9661	2	1	2.2322	0.3563	500.7	1	17|40	5.55	2	11
		S1_2,22213	K.SVSQNVLPLLQSAFDLNFTPR.E	2347.66	0.8911	2	1	3.3873	0.6552	1277.2	1	23|40	5.55	2	11
		S1_2,22623	K.SVSQNVLPLLQSAFDLNFTPR.E	2347.66	1.0761	2	1	2.4772	0.4701	338.5	1	15|40	5.55	2	11
		S1_2,22693	K.SVSQNVLPLLQSAFDLNFTPR.E	2347.66	1.0241	2	1	2.7113	0.489	466.3	1	17|40	5.55	2	11
		S1_2,23106	K.SVSQNVLPLLQSAFDLNFTPR.E	2347.66	0.2591	2	1	3.1103	0.4409	597.8	1	18|40	5.55	2	11
		S1_2,23136	K.SVSQNVLPLLQSAFDLNFTPR.E	2347.66	-0.7869	2	1	2.8117	0.5217	167.2	1	14|40	5.55	2	11
		S1_2,23151	K.SVSQNVLPLLQSAFDLNFTPR.E	2347.66	0.8571	2	1	3.2713	0.6414	770	1	19|40	5.55	2	11
		S1_2,23166	K.SVSQNVLPLLQSAFDLNFTPR.E	2347.66	0.9281	2	1	2.445	0.4418	600.9	1	18|40	5.55	2	11
		S1_2,23618	K.SVSQNVLPLLQSAFDLNFTPR.E	2347.66	1.9831	2	1	2.2176	0.514	268.1	1	15|40	5.55	2	11
		S1_2,23750	K.SVSQNVLPLLQSAFDLNFTPR.E	2347.66	-1.0109	2	1	3.8209	0.5921	797.1	1	22|40	5.55	2	11
		S1_2,23934	K.SVSQNVLPLLQSAFDLNFTPR.E	2347.66	-1.0749	2	1	3.7775	0.6073	523	1	19|40	5.55	2	11
		S1_2,24098	K.SVSQNVLPLLQSAFDLNFTPR.E	2347.66	1.0711	2	1	2.5592	0.4732	641.9	1	18|40	5.55	2	11
		S1_2,24128	K.SVSQNVLPLLQSAFDLNFTPR.E	2347.66	-1.4639	2	1	3.0938	0.5109	435.1	1	16|40	5.55	2	11
		S1_2,24133	K.SVSQNVLPLLQSAFDLNFTPR.E	2347.66	-0.2949	2	1	3.0079	0.5321	665	1	17|40	5.55	2	11
		S1_2,24168	K.SVSQNVLPLLQSAFDLNFTPR.E	2347.66	0.9161	2	1	2.7672	0.5645	710.2	1	19|40	5.55	2	11
		S1_2,24609	K.SVSQNVLPLLQSAFDLNFTPR.E	2347.66	-1.7979	2	1	2.2948	0.4481	165.2	1	12|40	5.55	2	11
		S1_2,24719	K.SVSQNVLPLLQSAFDLNFTPR.E	2347.66	1.0921	2	1	2.4828	0.5667	429.3	1	18|40	5.55	2	11
		S1_2,25468	K.SVSQNVLPLLQSAFDLNFTPR.E	2347.66	1.7541	2	1	2.8208	0.4984	535.8	1	18|40	5.55	2	11
		S1_2,25546	K.SVSQNVLPLLQSAFDLNFTPR.E	2347.66	0.9891	2	1	3.6189	0.6202	933.7	1	23|40	5.55	2	11
		S1_2,15000	K.TWVHEYVFLYYK.S	1648.88	-0.8022	2	1	2.333	0.4899	1314.3	1	17|22	6.41	2	11
		S1_2,15187	K.TWVHEYVFLYYK.S	1648.88	-1.1432	2	1	2.7158	0.4643	750.9	1	15|22	6.41	2	11
		S1_2,15222	K.TWVHEYVFLYYK.S	1648.88	-1.2112	2	1	2.3053	0.3519	484.5	1	12|22	6.41	2	11
		S1_2,3593	K.VIQVSK.S	673.824	0.4015	1	1	1.9427	0.1054	487.7	1	8|10	8.72	2	11
		S1_2,13850	R.CGPVQM*PYTLLLPSSK.E	1808.13	0.4958	2	1	2.6492	0.4962	659.9	1	16|30	8.2	2	11
		S1_2,13866	R.CGPVQM*PYTLLLPSSK.E	1808.13	-0.3692	2	1	2.4272	0.522	1138.4	1	18|30	8.2	2	11
		S1_2,13885	R.CGPVQM*PYTLLLPSSK.E	1808.13	1.5158	2	1	3.4954	0.5129	906	1	18|30	8.2	2	11
		S1_2,13904	R.CGPVQM*PYTLLLPSSK.E	1808.13	0.6868	2	1	2.4843	0.4457	989.2	1	19|30	8.2	2	11
		S1_2,16134	R.CGPVQM*PYTLLLPSSK.E	1808.13	-1.4312	2	1	2.6047	0.2861	354.2	2	12|30	8.2	2	11
		S1_2,16079	R.CGPVQMPYTLLLPSSK.E	1792.13	-1.2696	2	1	4.287	0.6571	991.7	1	19|30	8.2	2	11
		S1_2,16089	R.CGPVQMPYTLLLPSSK.E	1792.13	-1.1786	2	1	3.5694	0.5243	931.4	1	18|30	8.2	2	11
		S1_2,16151	R.CGPVQMPYTLLLPSSK.E	1792.13	0.0954	2	1	2.9469	0.5433	998.7	1	17|30	8.2	2	11
		S1_2,16172	R.CGPVQMPYTLLLPSSK.E	1792.13	0.0774	2	1	3.0532	0.5675	1151.8	1	18|30	8.2	2	11
		S1_2,7957	R.CLKDFPPR.S	1033.2	0.4704	2	1	2.2116	0.3737	985.5	1	13|14	8.22	2	11
		S1_2,6176	R.DEAFGHLK.S	917.001	0.7527	2	1	2.2254	0.3192	712.6	1	11|14	5.32	3	13
		S1_2,6224	R.DNPNWTSDTR.A	1206.2	-1.7181	2	1	3.0734	0.3305	782.9	1	15|18	4.21	2	11
		S1_2,6239	R.DNPNWTSDTR.A	1206.2	-1.7171	2	1	3.051	0.2478	394.2	1	13|18	4.21	2	11
		S1_2,6576	R.DNPNWTSDTR.A	1206.2	0.2969	2	1	2.4387	0.2867	657.4	1	16|18	4.21	2	11
		S1_2,6003	R.DTM*NINGLAR.L	1121.25	-2.6908	2	1	2.2635	0.1859	735.2	1	15|18	5.84	3	12
		S1_2,6134	R.DTM*NINGLAR.L	1121.25	-0.4588	2	1	2.3125	0.3017	684.9	1	14|18	5.84	3	12
		S1_2,8507	R.DTMNINGLAR.L	1105.25	-0.5362	2	1	2.3176	0.2881	1122.9	1	16|18	5.84	3	12
		S1_2,9386	R.DTMNINGLAR.L	1105.25	0.7038	1	1	2.0993	0.4734	145.2	1	9|18	5.84	3	12
		S1_2,9432	R.DTMNINGLAR.L	1105.25	-0.0162	2	1	2.8695	0.4092	879.7	1	15|18	5.84	3	12
		S1_2,9473	R.DTMNINGLAR.L	1105.25	-0.1932	2	1	2.3427	0.5028	1005.9	1	15|18	5.84	3	12
		S1_2,9973	R.DTMNINGLAR.L	1105.25	-0.9732	2	1	2.2927	0.3652	1182.9	1	16|18	5.84	3	12
		S1_2,9978	R.DTMNINGLAR.L	1105.25	-0.8372	2	1	2.4195	0.3872	1004.4	1	15|18	5.84	3	12
		S1_2,10440	R.DTMNINGLAR.L	1105.25	-0.7752	2	1	2.2045	0.2586	1069	1	15|18	5.84	3	12
		S1_2,9596	R.EDPELQACWK.E	1276.37	-2.0053	2	1	2.2441	0.3104	626.1	1	13|18	4.14	2	11
		S1_2,12892	R.EFDSFDEVHGLYSGGIK.L	1901.02	0.6049	2	1	2.8402	0.387	792.3	1	16|32	4.31	2	11
		S1_2,12910	R.EFDSFDEVHGLYSGGIK.L	1901.02	1.3539	2	1	2.2215	0.4282	743.3	1	15|32	4.31	2	11
		S1_2,13358	R.EFDSFDEVHGLYSGGIK.L	1901.02	0.5589	2	1	2.657	0.4835	707.1	1	17|32	4.31	2	11
		S1_2,13379	R.EFDSFDEVHGLYSGGIK.L	1901.02	0.5679	2	1	2.573	0.5274	672.2	1	16|32	4.31	2	11
		S1_2,13860	R.EFDSFDEVHGLYSGGIK.L	1901.02	-0.5441	2	1	3.4474	0.5744	969.1	1	18|32	4.31	2	11
		S1_2,14268	R.EFDSFDEVHGLYSGGIK.L	1901.02	0.6459	2	1	2.3663	0.4574	725.6	1	16|32	4.31	2	11
		S1_2,14469	R.EFDSFDEVHGLYSGGIK.L	1901.02	0.5559	2	1	2.6151	0.5136	485.1	1	16|32	4.31	2	11
		S1_2,14941	R.EFDSFDEVHGLYSGGIK.L	1901.02	-0.6121	2	1	3.6423	0.4448	728.1	1	16|32	4.31	2	11
		S1_2,15288	R.EFDSFDEVHGLYSGGIK.L	1901.02	0.4539	2	1	2.3442	0.3411	379.5	1	12|32	4.31	2	11
		S1_2,16167	R.EFDSFDEVHGLYSGGIK.L	1901.02	-0.3501	2	1	2.3727	0.2894	489.6	1	15|32	4.31	2	11
		S1_2,16202	R.EFDSFDEVHGLYSGGIK.L	1901.02	1.5599	2	1	2.3024	0.2922	563.7	1	14|32	4.31	2	11
		S1_2,17905	R.EFDSFDEVHGLYSGGIK.L	1901.02	0.7919	2	1	3.1905	0.5363	947.9	1	16|32	4.31	2	11
		S1_2,18667	R.EFDSFDEVHGLYSGGIK.L	1901.02	0.6019	2	1	2.221	0.3323	397.3	2	12|32	4.31	2	11
		S1_2,19046	R.EFDSFDEVHGLYSGGIK.L	1901.02	-2.2941	2	1	2.3515	0.4299	692	1	16|32	4.31	2	11
		S1_2,19151	R.EFDSFDEVHGLYSGGIK.L	1901.02	-0.3181	2	1	2.4727	0.3873	345.2	1	12|32	4.31	2	11
		S1_2,19209	R.EFDSFDEVHGLYSGGIK.L	1901.02	0.1189	2	1	2.553	0.4308	664	1	17|32	4.31	2	11
		S1_2,19374	R.EFDSFDEVHGLYSGGIK.L	1901.02	1.1859	2	1	2.5033	0.3901	621.4	1	14|32	4.31	2	11
		S1_2,19611	R.EFDSFDEVHGLYSGGIK.L	1901.02	1.5949	2	1	2.8598	0.4307	614.2	1	15|32	4.31	2	11
		S1_2,20023	R.EFDSFDEVHGLYSGGIK.L	1901.02	1.0239	2	1	2.2169	0.362	493.6	1	14|32	4.31	2	11
		S1_2,20491	R.EFDSFDEVHGLYSGGIK.L	1901.02	0.6269	2	1	2.4934	0.4133	560.1	1	15|32	4.31	2	11
		S1_2,20522	R.EFDSFDEVHGLYSGGIK.L	1901.02	0.8809	2	1	2.6367	0.4047	761	1	16|32	4.31	2	11
		S1_2,21290	R.EFDSFDEVHGLYSGGIK.L	1901.02	1.0659	2	1	2.3679	0.2503	538.8	1	15|32	4.31	2	11
		S1_2,21301	R.EFDSFDEVHGLYSGGIK.L	1901.02	0.2759	2	1	2.7945	0.4679	1005.4	1	18|32	4.31	2	11
		S1_2,21682	R.EFDSFDEVHGLYSGGIK.L	1901.02	1.3329	2	1	2.6621	0.4493	525.7	1	13|32	4.31	2	11
		S1_2,22108	R.EFDSFDEVHGLYSGGIK.L	1901.02	-0.8861	2	1	2.9443	0.5237	655.7	1	16|32	4.31	2	11
		S1_2,22139	R.EFDSFDEVHGLYSGGIK.L	1901.02	1.4919	2	1	2.4484	0.3797	565.4	1	14|32	4.31	2	11
		S1_2,22201	R.EFDSFDEVHGLYSGGIK.L	1901.02	-1.3631	2	1	2.544	0.4747	437	1	13|32	4.31	2	11
		S1_2,22286	R.EFDSFDEVHGLYSGGIK.L	1901.02	-0.3021	2	1	2.3884	0.4624	1082	1	17|32	4.31	2	11
		S1_2,22294	R.EFDSFDEVHGLYSGGIK.L	1901.02	1.6839	2	1	2.2221	0.4141	468.8	1	13|32	4.31	2	11
		S1_2,22810	R.EFDSFDEVHGLYSGGIK.L	1901.02	-0.1741	2	1	2.2262	0.5059	704.6	1	15|32	4.31	2	11
		S1_2,22854	R.EFDSFDEVHGLYSGGIK.L	1901.02	0.3569	2	1	2.9308	0.4998	350.9	1	12|32	4.31	2	11
		S1_2,23052	R.EFDSFDEVHGLYSGGIK.L	1901.02	1.7649	2	1	2.826	0.4698	818.3	1	17|32	4.31	2	11
		S1_2,23440	R.EFDSFDEVHGLYSGGIK.L	1901.02	0.4819	2	1	3.733	0.5438	935.8	1	19|32	4.31	2	11
		S1_2,23612	R.EFDSFDEVHGLYSGGIK.L	1901.02	0.5109	2	1	2.601	0.4526	439.3	1	12|32	4.31	2	11
		S1_2,23661	R.EFDSFDEVHGLYSGGIK.L	1901.02	-0.3741	2	1	2.713	0.5851	482.3	1	13|32	4.31	2	11
		S1_2,23708	R.EFDSFDEVHGLYSGGIK.L	1901.02	0.8499	2	1	2.4314	0.358	651	1	15|32	4.31	2	11
		S1_2,24091	R.EFDSFDEVHGLYSGGIK.L	1901.02	0.7589	2	1	2.9212	0.5309	935.8	1	18|32	4.31	2	11
		S1_2,24118	R.EFDSFDEVHGLYSGGIK.L	1901.02	0.9179	2	1	2.5688	0.3711	682.5	1	16|32	4.31	2	11
		S1_2,24555	R.EFDSFDEVHGLYSGGIK.L	1901.02	0.6399	2	1	2.4911	0.4115	551	1	16|32	4.31	2	11
		S1_2,25421	R.EFDSFDEVHGLYSGGIK.L	1901.02	0.3539	2	1	2.9637	0.4397	418.2	1	15|32	4.31	2	11
		S1_2,25458	R.EFDSFDEVHGLYSGGIK.L	1901.02	0.6139	2	1	3.0988	0.5131	1169.6	1	19|32	4.31	2	11
		S1_2,10887	R.EM*LAGVNPNLIR.C	1343.58	-0.8619	2	1	2.2993	0.45	1186.5	1	17|22	6.1	2	11
		S1_2,12560	R.EMLAGVNPNLIR.C	1327.58	-1.2893	2	1	3.6242	0.4944	914.6	1	17|22	6.1	2	11
		S1_2,12581	R.EMLAGVNPNLIR.C	1327.58	-1.5173	2	1	3.4074	0.4462	1177.5	1	18|22	6.1	2	11
		S1_2,6419	R.GM*AIEDPSCPHGIR.L	1556.72	-1.1921	2	1	2.4726	0.3463	668	1	14|26	5.32	2	11
		S1_2,6461	R.GM*AIEDPSCPHGIR.L	1556.72	0.5489	2	1	2.5275	0.2252	1211.8	1	19|26	5.32	2	11
		S1_2,6478	R.GM*AIEDPSCPHGIR.L	1556.72	1.1579	2	1	2.5748	0.1497	835.4	1	18|26	5.32	2	11
		S1_2,7987	R.GMAIEDPSCPHGIR.L	1540.72	1.0775	2	1	2.3108	0.4754	745.5	1	16|26	5.32	2	11
		S1_2,8006	R.GMAIEDPSCPHGIR.L	1540.72	0.6105	2	1	2.2405	0.3992	900.6	1	18|26	5.32	2	11
		S1_2,6244	R.HASDEVYLGER.D	1276.34	-2.7277	2	1	2.7542	0.5142	769.2	1	15|20	4.65	2	11
		S1_2,6263	R.HASDEVYLGER.D	1276.34	-2.9857	2	1	2.7081	0.5178	876.8	1	16|20	4.65	2	11
		S1_2,6455	R.HASDEVYLGER.D	1276.34	-1.7787	2	1	3.3771	0.2608	847.4	1	16|20	4.65	2	11
		S1_2,6575	R.HASDEVYLGER.D	1276.34	-1.8667	2	1	3.5923	0.3034	1231.5	1	18|20	4.65	2	11
		S1_2,6849	R.HASDEVYLGER.D	1276.34	-0.5917	2	1	2.8725	0.1106	1308.4	2	17|20	4.65	2	11
		S1_2,7879	R.HASDEVYLGER.D	1276.34	-1.2297	2	1	2.2387	0.137	221.3	1	14|20	4.65	2	11
		S1_2,6809	R.HLSVVHPIYK.L	1193.42	0.7425	2	1	2.5625	0.5933	848.4	1	14|18	8.61	3	13
		S1_2,6827	R.HLSVVHPIYK.L	1193.42	0.3945	2	1	2.5853	0.6026	1331.5	1	16|18	8.61	3	13
		S1_2,6858	R.HLSVVHPIYK.L	1193.42	2.4535	2	1	2.3063	0.5073	849.5	1	14|18	8.61	3	13
		S1_2,15290	R.IFFANQTYLPSETPAPLVK.Y	2137.46	0.9107	2	1	2.694	0.5362	512	1	17|36	6	2	11
		S1_2,15311	R.IFFANQTYLPSETPAPLVK.Y	2137.46	0.7467	2	1	2.8272	0.5931	796.3	1	22|36	6	2	11
		S1_2,15332	R.IFFANQTYLPSETPAPLVK.Y	2137.46	-2.9673	2	1	3.5057	0.5306	745.7	1	20|36	6	2	11
		S1_2,15752	R.IFFANQTYLPSETPAPLVK.Y	2137.46	-1.0013	2	1	3.3719	0.6017	821.1	1	21|36	6	2	11
		S1_2,15754	R.IFFANQTYLPSETPAPLVK.Y	2137.46	0.6007	2	1	3.544	0.6804	987.5	1	22|36	6	2	11
		S1_2,15773	R.IFFANQTYLPSETPAPLVK.Y	2137.46	-0.0313	2	1	3.6055	0.6998	911.2	1	23|36	6	2	11
		S1_2,18091	R.IFFANQTYLPSETPAPLVK.Y	2137.46	0.2427	2	1	2.2848	0.3142	259.3	1	12|36	6	2	11
		S1_2,18963	R.IFFANQTYLPSETPAPLVK.Y	2137.46	-0.2083	2	1	3.0891	0.2868	401.3	1	14|36	6	2	11
		S1_2,19543	R.IFFANQTYLPSETPAPLVK.Y	2137.46	-0.8623	2	1	3.5067	0.3567	393.2	1	16|36	6	2	11
		S1_2,19647	R.IFFANQTYLPSETPAPLVK.Y	2137.46	0.1497	2	1	2.6167	0.5397	329.2	1	14|36	6	2	11
		S1_2,21782	R.IFFANQTYLPSETPAPLVK.Y	2137.46	0.3027	2	1	2.2446	0.3646	381.1	1	13|36	6	2	11
		S1_2,22710	R.IFFANQTYLPSETPAPLVK.Y	2137.46	-0.2513	2	1	2.735	0.2619	761.4	1	17|36	6	2	11
		S1_2,23146	R.IFFANQTYLPSETPAPLVK.Y	2137.46	0.4877	2	1	2.335	0.4548	260.9	1	12|36	6	2	11
		S1_2,23885	R.IFFANQTYLPSETPAPLVK.Y	2137.46	0.6837	2	1	2.4662	0.3303	555	1	17|36	6	2	11
		S1_2,24868	R.IFFANQTYLPSETPAPLVK.Y	2137.46	0.9437	2	1	2.927	0.5369	601.4	1	19|36	6	2	11
		S1_2,24910	R.IFFANQTYLPSETPAPLVK.Y	2137.46	0.9067	2	1	3.1356	0.6313	521.7	1	19|36	6	2	11
		S1_2,5052	R.INATSTKAYATR.T	1297.44	0.9828	2	1	2.3794	0.5702	821.6	1	16|22	9.99	2	11
		S1_2,5082	R.INATSTKAYATR.T	1297.44	-0.5212	2	1	2.2064	0.4919	573.3	1	14|22	9.99	2	11
		S1_2,10761	R.IYDYDVYNDLGDPDKGENHAR.P	2470.55	0.3834	3	1	3.8735	0.6264	694.2	1	27|80	4.17	2	11
		S1_2,13545	R.IYDYDVYNDLGDPDKGENHARPVLGGNDTFPYPR.R	3885.12	-0.8832	3	1	4.1661	0.5952	691.5	1	35|132	4.27	2	11
		S1_2,13717	R.IYDYDVYNDLGDPDKGENHARPVLGGNDTFPYPR.R	3885.12	0.7538	3	1	3.7518	0.4908	378.8	1	28|132	4.27	2	11
		S1_2,14214	R.IYDYDVYNDLGDPDKGENHARPVLGGNDTFPYPR.R	3885.12	-0.2842	3	1	4.078	0.5707	512.2	1	34|132	4.27	2	11
		S1_2,14231	R.IYDYDVYNDLGDPDKGENHARPVLGGNDTFPYPR.R	3885.12	-0.3592	3	1	3.7562	0.5617	671.2	1	28|132	4.27	2	11
		S1_2,15654	R.LFLLDHHDPIMPYLR.R	1881.23	-0.2619	2	1	2.4987	0.4681	913.8	1	19|28	5.98	2	11
		S1_2,15670	R.LFLLDHHDPIMPYLR.R	1881.23	-0.4269	2	1	2.8062	0.3978	830.8	1	16|28	5.98	2	11
		S1_2,15674	R.LFLLDHHDPIMPYLR.R	1881.23	0.9501	2	1	2.793	0.5429	743.7	1	18|28	5.98	2	11
		S1_2,15698	R.LFLLDHHDPIMPYLR.R	1881.23	1.6281	2	1	2.6161	0.5451	833.5	1	20|28	5.98	2	11
		S1_2,16873	R.LSLVNDGGVIEQTFLWGR.Y ! R.LSXVNDGGVIEQTFLWGR.Y	2005.26	-0.4363	2	1	2.4859	0.4138	327.5	1	12|34	4.37	2	11
		S1_2,16925	R.LSLVNDGGVIEQTFLWGR.Y ! R.LSXVNDGGVIEQTFLWGR.Y	2005.26	-0.7523	2	1	4.0751	0.5965	785.3	1	19|34	4.37	2	11
		S1_2,18587	R.LSLVNDGGVIEQTFLWGR.Y ! R.LSXVNDGGVIEQTFLWGR.Y	2005.26	0.6207	2	1	3.1133	0.6901	1673.7	1	22|34	4.37	2	11
		S1_2,18608	R.LSLVNDGGVIEQTFLWGR.Y ! R.LSXVNDGGVIEQTFLWGR.Y	2005.26	0.6067	2	1	3.0817	0.6715	1239.4	1	20|34	4.37	2	11
		S1_2,18693	R.LSLVNDGGVIEQTFLWGR.Y ! R.LSXVNDGGVIEQTFLWGR.Y	2005.26	2.4077	2	1	3.2919	0.6439	1843.2	1	24|34	4.37	2	11
		S1_2,19029	R.LSLVNDGGVIEQTFLWGR.Y ! R.LSXVNDGGVIEQTFLWGR.Y	2005.26	-2.4093	2	1	4.5129	0.6565	1524.1	1	21|34	4.37	2	11
		S1_2,19049	R.LSLVNDGGVIEQTFLWGR.Y ! R.LSXVNDGGVIEQTFLWGR.Y	2005.26	-0.8303	2	1	5.0091	0.6717	1627.8	1	24|34	4.37	2	11
		S1_2,19071	R.LSLVNDGGVIEQTFLWGR.Y ! R.LSXVNDGGVIEQTFLWGR.Y	2005.26	-1.1513	2	1	5.1756	0.6928	1917.4	1	24|34	4.37	2	11
		S1_2,19133	R.LSLVNDGGVIEQTFLWGR.Y ! R.LSXVNDGGVIEQTFLWGR.Y	2005.26	0.7407	2	1	3.03	0.6627	1030.4	1	20|34	4.37	2	11
		S1_2,19176	R.LSLVNDGGVIEQTFLWGR.Y ! R.LSXVNDGGVIEQTFLWGR.Y	2005.26	0.5437	2	1	2.8414	0.6304	1116.7	1	19|34	4.37	2	11
		S1_2,19502	R.LSLVNDGGVIEQTFLWGR.Y ! R.LSXVNDGGVIEQTFLWGR.Y	2005.26	-2.9523	2	1	2.699	0.5091	653.1	1	15|34	4.37	2	11
		S1_2,19513	R.LSLVNDGGVIEQTFLWGR.Y ! R.LSXVNDGGVIEQTFLWGR.Y	2005.26	2.2967	2	1	3.052	0.6532	1800.4	1	24|34	4.37	2	11
		S1_2,19595	R.LSLVNDGGVIEQTFLWGR.Y ! R.LSXVNDGGVIEQTFLWGR.Y	2005.26	1.3747	2	1	3.0761	0.6198	1329.8	1	20|34	4.37	2	11
		S1_2,19619	R.LSLVNDGGVIEQTFLWGR.Y ! R.LSXVNDGGVIEQTFLWGR.Y	2005.26	-2.2273	2	1	3.8054	0.6133	1152.5	1	20|34	4.37	2	11
		S1_2,19638	R.LSLVNDGGVIEQTFLWGR.Y ! R.LSXVNDGGVIEQTFLWGR.Y	2005.26	-2.2583	2	1	4.3802	0.6244	875.8	1	18|34	4.37	2	11
		S1_2,20015	R.LSLVNDGGVIEQTFLWGR.Y ! R.LSXVNDGGVIEQTFLWGR.Y	2005.26	0.7137	2	1	3.067	0.6406	1386.8	1	20|34	4.37	2	11
		S1_2,20036	R.LSLVNDGGVIEQTFLWGR.Y ! R.LSXVNDGGVIEQTFLWGR.Y	2005.26	0.6657	2	1	2.9939	0.5513	1064.2	1	18|34	4.37	2	11
		S1_2,20083	R.LSLVNDGGVIEQTFLWGR.Y ! R.LSXVNDGGVIEQTFLWGR.Y	2005.26	-2.6903	2	1	2.793	0.4514	500.6	1	14|34	4.37	2	11
		S1_2,20456	R.LSLVNDGGVIEQTFLWGR.Y ! R.LSXVNDGGVIEQTFLWGR.Y	2005.26	0.4667	2	1	3.6774	0.5875	1779.3	1	22|34	4.37	2	11
		S1_2,20478	R.LSLVNDGGVIEQTFLWGR.Y ! R.LSXVNDGGVIEQTFLWGR.Y	2005.26	-0.2153	2	1	3.1493	0.6002	1037.2	1	20|34	4.37	2	11
		S1_2,20480	R.LSLVNDGGVIEQTFLWGR.Y ! R.LSXVNDGGVIEQTFLWGR.Y	2005.26	1.3657	2	1	3.8	0.6469	1697.1	1	22|34	4.37	2	11
		S1_2,20521	R.LSLVNDGGVIEQTFLWGR.Y ! R.LSXVNDGGVIEQTFLWGR.Y	2005.26	1.2287	2	1	3.0525	0.668	1366.6	1	21|34	4.37	2	11
		S1_2,20939	R.LSLVNDGGVIEQTFLWGR.Y ! R.LSXVNDGGVIEQTFLWGR.Y	2005.26	-0.1503	2	1	3.4889	0.6766	1626.3	1	21|34	4.37	2	11
		S1_2,20944	R.LSLVNDGGVIEQTFLWGR.Y ! R.LSXVNDGGVIEQTFLWGR.Y	2005.26	1.2267	2	1	2.9762	0.6051	1170.3	1	19|34	4.37	2	11
		S1_2,20960	R.LSLVNDGGVIEQTFLWGR.Y ! R.LSXVNDGGVIEQTFLWGR.Y	2005.26	0.8757	2	1	3.4174	0.5869	1594.7	1	22|34	4.37	2	11
		S1_2,21269	R.LSLVNDGGVIEQTFLWGR.Y ! R.LSXVNDGGVIEQTFLWGR.Y	2005.26	-2.3613	2	1	3.3321	0.5488	975.5	1	17|34	4.37	2	11
		S1_2,21381	R.LSLVNDGGVIEQTFLWGR.Y ! R.LSXVNDGGVIEQTFLWGR.Y	2005.26	0.7947	2	1	3.4238	0.6124	1893.9	1	22|34	4.37	2	11
		S1_2,21403	R.LSLVNDGGVIEQTFLWGR.Y ! R.LSXVNDGGVIEQTFLWGR.Y	2005.26	0.3637	2	1	2.8934	0.5907	1007.1	1	19|34	4.37	2	11
		S1_2,21551	R.LSLVNDGGVIEQTFLWGR.Y ! R.LSXVNDGGVIEQTFLWGR.Y	2005.26	1.5857	2	1	3.2438	0.6392	1342.6	1	22|34	4.37	2	11
		S1_2,21695	R.LSLVNDGGVIEQTFLWGR.Y ! R.LSXVNDGGVIEQTFLWGR.Y	2005.26	1.4357	2	1	3.1573	0.6271	1343.5	1	20|34	4.37	2	11
		S1_2,21814	R.LSLVNDGGVIEQTFLWGR.Y ! R.LSXVNDGGVIEQTFLWGR.Y	2005.26	-2.8353	2	1	3.2504	0.4808	563	1	16|34	4.37	2	11
		S1_2,21823	R.LSLVNDGGVIEQTFLWGR.Y ! R.LSXVNDGGVIEQTFLWGR.Y	2005.26	0.7257	2	1	2.9252	0.6202	1429.8	1	21|34	4.37	2	11
		S1_2,21844	R.LSLVNDGGVIEQTFLWGR.Y ! R.LSXVNDGGVIEQTFLWGR.Y	2005.26	0.6717	2	1	2.9222	0.6666	1365.3	1	21|34	4.37	2	11
		S1_2,22242	R.LSLVNDGGVIEQTFLWGR.Y ! R.LSXVNDGGVIEQTFLWGR.Y	2005.26	-0.2833	2	1	4.5603	0.6627	1158.4	1	21|34	4.37	2	11
		S1_2,22269	R.LSLVNDGGVIEQTFLWGR.Y ! R.LSXVNDGGVIEQTFLWGR.Y	2005.26	-1.2363	2	1	4.1015	0.7118	1296	1	20|34	4.37	2	11
		S1_2,22409	R.LSLVNDGGVIEQTFLWGR.Y ! R.LSXVNDGGVIEQTFLWGR.Y	2005.26	0.8147	2	1	3.2052	0.6269	1560.5	1	22|34	4.37	2	11
		S1_2,22430	R.LSLVNDGGVIEQTFLWGR.Y ! R.LSXVNDGGVIEQTFLWGR.Y	2005.26	0.4297	2	1	3.1937	0.6229	1530.6	1	21|34	4.37	2	11
		S1_2,22437	R.LSLVNDGGVIEQTFLWGR.Y ! R.LSXVNDGGVIEQTFLWGR.Y	2005.26	2.3177	2	1	2.7738	0.4729	1239.9	1	21|34	4.37	2	11
		S1_2,22638	R.LSLVNDGGVIEQTFLWGR.Y ! R.LSXVNDGGVIEQTFLWGR.Y	2005.26	2.4677	2	1	3.1874	0.5847	983.6	1	19|34	4.37	2	11
		S1_2,22658	R.LSLVNDGGVIEQTFLWGR.Y ! R.LSXVNDGGVIEQTFLWGR.Y	2005.26	2.4097	2	1	2.8023	0.5314	1019.8	1	19|34	4.37	2	11
		S1_2,22829	R.LSLVNDGGVIEQTFLWGR.Y ! R.LSXVNDGGVIEQTFLWGR.Y	2005.26	-0.7353	2	1	4.4964	0.7346	1067.8	1	21|34	4.37	2	11
		S1_2,22892	R.LSLVNDGGVIEQTFLWGR.Y ! R.LSXVNDGGVIEQTFLWGR.Y	2005.26	-0.6483	2	1	4.7679	0.7181	938.4	1	20|34	4.37	2	11
		S1_2,23040	R.LSLVNDGGVIEQTFLWGR.Y ! R.LSXVNDGGVIEQTFLWGR.Y	2005.26	0.5787	2	1	2.9281	0.5816	1207.2	1	20|34	4.37	2	11
		S1_2,23060	R.LSLVNDGGVIEQTFLWGR.Y ! R.LSXVNDGGVIEQTFLWGR.Y	2005.26	1.2027	2	1	3.2622	0.6024	1639.4	1	22|34	4.37	2	11
		S1_2,23246	R.LSLVNDGGVIEQTFLWGR.Y ! R.LSXVNDGGVIEQTFLWGR.Y	2005.26	2.4597	2	1	2.7469	0.5283	1248.9	1	21|34	4.37	2	11
		S1_2,23350	R.LSLVNDGGVIEQTFLWGR.Y ! R.LSXVNDGGVIEQTFLWGR.Y	2005.26	-2.2093	2	1	3.6986	0.5036	861	1	17|34	4.37	2	11
		S1_2,23417	R.LSLVNDGGVIEQTFLWGR.Y ! R.LSXVNDGGVIEQTFLWGR.Y	2005.26	-2.4563	2	1	2.4214	0.3836	768.8	1	16|34	4.37	2	11
		S1_2,23459	R.LSLVNDGGVIEQTFLWGR.Y ! R.LSXVNDGGVIEQTFLWGR.Y	2005.26	0.4867	2	1	2.9687	0.6127	1484.8	1	21|34	4.37	2	11
		S1_2,23470	R.LSLVNDGGVIEQTFLWGR.Y ! R.LSXVNDGGVIEQTFLWGR.Y	2005.26	2.7797	2	1	2.2078	0.3696	237.6	2	10|34	4.37	2	11
		S1_2,23482	R.LSLVNDGGVIEQTFLWGR.Y ! R.LSXVNDGGVIEQTFLWGR.Y	2005.26	1.5657	2	1	3.4622	0.6002	1426.9	1	21|34	4.37	2	11
		S1_2,23824	R.LSLVNDGGVIEQTFLWGR.Y ! R.LSXVNDGGVIEQTFLWGR.Y	2005.26	-1.7313	2	1	3.6758	0.6137	1716.2	1	21|34	4.37	2	11
		S1_2,23880	R.LSLVNDGGVIEQTFLWGR.Y ! R.LSXVNDGGVIEQTFLWGR.Y	2005.26	-0.4053	2	1	4.6671	0.6635	1235	1	20|34	4.37	2	11
		S1_2,23882	R.LSLVNDGGVIEQTFLWGR.Y ! R.LSXVNDGGVIEQTFLWGR.Y	2005.26	1.2177	2	1	3.0378	0.6226	1377.6	1	21|34	4.37	2	11
		S1_2,23901	R.LSLVNDGGVIEQTFLWGR.Y ! R.LSXVNDGGVIEQTFLWGR.Y	2005.26	-0.2823	2	1	4.6159	0.6792	1540	1	21|34	4.37	2	11
		S1_2,23904	R.LSLVNDGGVIEQTFLWGR.Y ! R.LSXVNDGGVIEQTFLWGR.Y	2005.26	1.4147	2	1	3.6176	0.6977	1137.8	1	22|34	4.37	2	11
		S1_2,23936	R.LSLVNDGGVIEQTFLWGR.Y ! R.LSXVNDGGVIEQTFLWGR.Y	2005.26	2.4277	2	1	2.6583	0.5577	1137.2	1	19|34	4.37	2	11
		S1_2,24300	R.LSLVNDGGVIEQTFLWGR.Y ! R.LSXVNDGGVIEQTFLWGR.Y	2005.26	-1.3143	2	1	4.5413	0.6691	1585.7	1	21|34	4.37	2	11
		S1_2,24321	R.LSLVNDGGVIEQTFLWGR.Y ! R.LSXVNDGGVIEQTFLWGR.Y	2005.26	-1.2853	2	1	4.3833	0.6333	1556.1	1	22|34	4.37	2	11
		S1_2,24363	R.LSLVNDGGVIEQTFLWGR.Y ! R.LSXVNDGGVIEQTFLWGR.Y	2005.26	-0.1973	2	1	3.7661	0.6516	827.7	1	19|34	4.37	2	11
		S1_2,24426	R.LSLVNDGGVIEQTFLWGR.Y ! R.LSXVNDGGVIEQTFLWGR.Y	2005.26	1.4507	2	1	3.3214	0.5794	1943.8	1	24|34	4.37	2	11
		S1_2,24447	R.LSLVNDGGVIEQTFLWGR.Y ! R.LSXVNDGGVIEQTFLWGR.Y	2005.26	0.7227	2	1	2.7029	0.5878	968.7	1	18|34	4.37	2	11
		S1_2,24835	R.LSLVNDGGVIEQTFLWGR.Y ! R.LSXVNDGGVIEQTFLWGR.Y	2005.26	-2.3003	2	1	4.2748	0.6034	1640	1	21|34	4.37	2	11
		S1_2,24869	R.LSLVNDGGVIEQTFLWGR.Y ! R.LSXVNDGGVIEQTFLWGR.Y	2005.26	-0.2943	2	1	4.3389	0.7096	2013.3	1	24|34	4.37	2	11
		S1_2,24919	R.LSLVNDGGVIEQTFLWGR.Y ! R.LSXVNDGGVIEQTFLWGR.Y	2005.26	-0.0093	2	1	2.9377	0.6645	1276.4	1	21|34	4.37	2	11
		S1_2,25337	R.LSLVNDGGVIEQTFLWGR.Y ! R.LSXVNDGGVIEQTFLWGR.Y	2005.26	1.0457	2	1	2.6724	0.5896	1464.7	1	22|34	4.37	2	11
		S1_2,25358	R.LSLVNDGGVIEQTFLWGR.Y ! R.LSXVNDGGVIEQTFLWGR.Y	2005.26	1.1877	2	1	3.1319	0.6836	1573.5	1	22|34	4.37	2	11
		S1_2,20590	R.LVIEDYPYTVDGLEIWDAIK.T	2353.65	-0.5684	2	1	2.3494	0.4553	269.5	1	12|38	3.77	1	10
		S1_2,20650	R.LVIEDYPYTVDGLEIWDAIK.T	2353.65	-0.9234	2	1	2.2259	0.3106	561.6	1	16|38	3.77	1	10
		S1_2,20684	R.LVIEDYPYTVDGLEIWDAIK.T	2353.65	1.0706	2	1	2.9613	0.4357	1117.3	1	18|38	3.77	1	10
		S1_2,20702	R.LVIEDYPYTVDGLEIWDAIK.T	2353.65	0.1206	2	1	2.2398	0.3037	324.6	1	14|38	3.77	1	10
		S1_2,11889	R.PVLGGNDTFPYPR.R	1433.59	-1.6169	2	1	3.901	0.5986	1319.5	1	20|24	6.26	2	11
		S1_2,11909	R.PVLGGNDTFPYPR.R	1433.59	-1.5249	2	1	3.5393	0.5682	1427.7	1	19|24	6.26	2	11
		S1_2,11931	R.PVLGGNDTFPYPR.R	1433.59	0.3511	2	1	2.6139	0.5958	1744.4	1	20|24	6.26	2	11
		S1_2,11951	R.PVLGGNDTFPYPR.R	1433.59	0.3331	2	1	2.5217	0.5691	1671.8	1	20|24	6.26	2	11
		S1_2,12413	R.PVLGGNDTFPYPR.R	1433.59	-0.7119	2	1	2.9914	0.6042	1378.4	1	18|24	6.26	2	11
		S1_2,12435 - 12437	R.PVLGGNDTFPYPR.R	1433.59	-1.6429	2	1	2.8207	0.4926	1076.9	1	16|24	6.26	2	11
		S1_2,12456	R.PVLGGNDTFPYPR.R	1433.59	-0.0189	2	1	2.7073	0.6129	1355.5	1	18|24	6.26	2	11
		S1_2,13590	R.PVLGGNDTFPYPR.R	1433.59	0.8871	2	1	2.2271	0.5645	799.3	1	15|24	6.26	2	11
		S1_2,6627	R.SKLDSQVYGDHTSQITK.E	1908.06	0.5511	2	1	2.9943	0.6038	1795.7	1	22|32	6.46	2	11
		S1_2,6640	R.SKLDSQVYGDHTSQITK.E	1908.06	0.7591	2	1	3.1025	0.5956	1231.3	1	19|32	6.46	2	11
		S1_2,6701	R.SKLDSQVYGDHTSQITK.E	1908.06	-0.2309	3	1	4.3098	0.5499	1216.5	1	32|64	6.46	2	11
		S1_2,7486	R.SNDVYLPR.D	964.057	0.2703	2	1	2.3722	0.4437	813.1	1	12|14	5.55	2	11
		S1_2,7500	R.SNDVYLPR.D	964.057	0.3513	2	1	2.307	0.4561	695.5	1	12|14	5.55	2	11
		S1_2,7598	R.SNDVYLPR.D	964.057	0.5463	1	1	2.2943	0.409	294.3	1	11|14	5.55	2	11
		S1_2,7606	R.SNDVYLPR.D	964.057	0.5113	1	1	2.4361	0.3332	344.9	2	11|14	5.55	2	11
		S1_2,7658	R.SNDVYLPR.D	964.057	-1.4847	1	1	2.2725	0.2587	288.1	2	11|14	5.55	2	11
		S1_2,7671	R.SNDVYLPR.D	964.057	-1.4887	1	1	1.9195	0.2848	246.7	1	10|14	5.55	2	11
		S1_2,7962	R.SNDVYLPR.D	964.057	0.3903	2	1	2.3793	0.4286	864.9	1	12|14	5.55	2	11
		S1_2,11323	R.SVSLQLISATK.A	1147.35	-1.5738	2	1	2.827	0.4831	1045	1	15|20	8.47	3	13
		S1_2,11342	R.SVSLQLISATK.A	1147.35	-1.6428	2	1	3.3495	0.558	1490.2	1	17|20	8.47	3	13
		S1_2,11489	R.SVSLQLISATK.A	1147.35	0.3212	2	1	3.2074	0.6278	1329.8	1	17|20	8.47	3	13
		S1_2,11510	R.SVSLQLISATK.A	1147.35	-0.6048	2	1	2.8716	0.6408	1478.6	1	17|20	8.47	3	13
		S1_2,11720	R.SVSLQLISATK.A	1147.35	1.3872	2	1	2.3631	0.5862	943.9	1	15|20	8.47	3	13
		S1_2,11742	R.SVSLQLISATK.A	1147.35	1.0312	2	1	2.4984	0.554	868.7	1	15|20	8.47	3	13
		S1_2,12228	R.SVSLQLISATK.A	1147.35	0.1112	2	1	2.3685	0.4419	791.1	1	14|20	8.47	3	13
		S1_2,12255	R.SVSLQLISATK.A	1147.35	-0.4478	2	1	2.7205	0.5019	1145.4	1	16|20	8.47	3	13
		S1_2,12779	R.SVSLQLISATK.A	1147.35	-2.2028	2	1	2.2609	0.4021	168.9	1	12|20	8.47	3	13
		S1_2,12896	R.SVSLQLISATK.A	1147.35	0.6532	2	1	2.2561	0.4255	981.9	1	14|20	8.47	3	13
		S1_2,12917	R.SVSLQLISATK.A	1147.35	0.3992	2	1	2.2611	0.4917	919.8	1	13|20	8.47	3	13
		S1_2,13528	R.SVSLQLISATK.A	1147.35	0.1822	2	1	2.7888	0.5933	939.7	1	15|20	8.47	3	13
		S1_2,13561	R.SVSLQLISATK.A	1147.35	0.8652	2	1	2.6235	0.5942	1008.1	1	16|20	8.47	3	13
		S1_2,14063	R.SVSLQLISATK.A	1147.35	1.0402	2	1	2.219	0.4938	585.8	1	11|20	8.47	3	13
		S1_2,16712	R.SVSLQLISATK.A	1147.35	0.1332	2	1	2.5333	0.4826	1365	1	16|20	8.47	3	13
		S1_2,23559	R.SVSLQLISATK.A	1147.35	0.5212	2	1	2.6334	0.579	1312.5	1	16|20	8.47	3	13
		S1_2,23826	R.SVSLQLISATK.A	1147.35	0.3102	2	1	3.3197	0.6557	1549	1	17|20	8.47	3	13
		S1_2,24171	R.SVSLQLISATK.A	1147.35	-0.1208	2	1	2.6166	0.6216	1668.7	1	17|20	8.47	3	13
		S1_2,24292	R.SVSLQLISATK.A	1147.35	0.2062	2	1	3.1012	0.5504	1022.8	1	15|20	8.47	3	13
		S1_2,24813	R.SVSLQLISATK.A	1147.35	0.2732	2	1	2.9126	0.6222	1297.3	1	16|20	8.47	3	13
		S1_2,3174	R.TDGEQALK.F	861.92	0.6172	2	1	2.4313	0.2728	1095	1	13|14	4.37	2	11
		S1_2,3194	R.TDGEQALK.F	861.92	0.0852	2	1	2.3827	0.2398	721.3	3	11|14	4.37	2	11
		S1_2,3205	R.TDGEQALK.F	861.92	2.1802	2	1	2.4746	0.2733	684	2	13|14	4.37	2	11
		S1_2,8171	R.TDGEQALKFPPPK.V	1428.61	-0.6622	2	1	2.3717	0.3276	599.8	1	14|24	5.73	2	11
		S1_2,8257	R.TDGEQALKFPPPK.V	1428.61	0.3518	2	1	2.3586	0.4298	550.9	1	13|24	5.73	2	11
		S1_2,8297	R.TDGEQALKFPPPK.V	1428.61	0.4098	2	1	2.4545	0.5021	1030.1	1	18|24	5.73	2	11
		S1_2,8965	R.TDGEQALKFPPPK.V	1428.61	0.9898	2	1	2.6191	0.4292	584.8	1	13|24	5.73	2	11
		S1_2,9000	R.TDGEQALKFPPPK.V	1428.61	1.0598	2	1	2.3423	0.4761	452.1	1	13|24	5.73	2	11
		S1_2,18125	R.YSVEM*SAVVYKDWVFTDQALPADLIK.R	3006.42	-0.5982	3	1	4.2225	0.5298	1138.8	1	31|100	4.23	2	11
		S1_2,18146 - 18147	R.YSVEM*SAVVYKDWVFTDQALPADLIK.R	3006.42	0.3988	3	1	4.0606	0.5631	1784.9	1	35|100	4.23	2	11
		S1_2,10862	R.YSVEMSAVVYK.D	1276.48	-1.6323	2	1	3.2632	0.6254	1574.9	1	17|20	6	2	11
		S1_2,10888	R.YSVEMSAVVYK.D	1276.48	-1.1893	2	1	3.3736	0.62	1309.8	1	16|20	6	2	11
$3-1	lipid metabolism		312	45	0.6624	96726.3	6.19	gi|161318155|gb|ABX60407.1| lipoxygease L-2 [Glycine max]
		S1_2,5904	K.AIQAFKK.F ! K.ALQAFQK.F	805.945	0.4766	1	1	2.1067	0.3326	692.4	2	9|12	10	3	5
		S1_2,5925	K.AIQAFKK.F ! K.ALQAFQK.F	805.945	0.4466	1	1	2.062	0.3679	673.5	5	9|12	10	3	5
		S1_2,7167	K.DQNSEKPGEVYVPR.D	1618.73	-0.5904	2	1	3.1308	0.4314	528	1	17|26	4.68	1	2
		S1_2,7169	K.DQNSEKPGEVYVPR.D	1618.73	1.0246	2	1	2.7797	0.3981	503.2	1	17|26	4.68	1	2
		S1_2,7185	K.DQNSEKPGEVYVPR.D	1618.73	0.5406	2	1	2.8694	0.3796	577	1	17|26	4.68	1	2
		S1_2,7280	K.DQNSEKPGEVYVPR.D	1618.73	-2.5534	2	1	3.3384	0.2135	740.7	1	20|26	4.68	1	2
		S1_2,16027	K.EGVESTIWLLAK.A	1346.55	-1.4233	2	1	3.2082	0.4834	801.6	1	15|22	4.53	2	4
		S1_2,16048	K.EGVESTIWLLAK.A	1346.55	-1.6193	2	1	3.4988	0.4851	1060.6	1	16|22	4.53	2	4
		S1_2,16096	K.EGVESTIWLLAK.A	1346.55	-1.1453	1	1	1.9995	0.3352	597.1	1	12|22	4.53	2	4
		S1_2,16193 - 16194	K.EGVESTIWLLAK.A	1346.55	0.0867	2	1	2.746	0.4703	1292.5	1	17|22	4.53	2	4
		S1_2,16214	K.EGVESTIWLLAK.A	1346.55	0.2547	2	1	2.6383	0.5504	917.8	1	15|22	4.53	2	4
		S1_2,20769	K.EGVESTIWLLAK.A	1346.55	0.3227	2	1	2.3649	0.4512	945.7	1	15|22	4.53	2	4
		S1_2,21704	K.EGVESTIWLLAK.A	1346.55	-0.2113	2	1	2.8459	0.5091	756	1	15|22	4.53	2	4
		S1_2,22130	K.EGVESTIWLLAK.A	1346.55	1.0087	2	1	2.473	0.4493	665.9	1	13|22	4.53	2	4
		S1_2,22185	K.EGVESTIWLLAK.A	1346.55	0.5027	2	1	2.4136	0.5121	456.4	1	11|22	4.53	2	4
		S1_2,23043	K.EGVESTIWLLAK.A	1346.55	0.5807	2	1	2.4224	0.4376	875.3	1	15|22	4.53	2	4
		S1_2,23066	K.EGVESTIWLLAK.A	1346.55	0.4047	2	1	2.2153	0.4598	727.2	1	13|22	4.53	2	4
		S1_2,23494	K.EGVESTIWLLAK.A	1346.55	0.2977	2	1	2.2694	0.49	534.8	1	11|22	4.53	2	4
		S1_2,23516	K.EGVESTIWLLAK.A	1346.55	1.3017	2	1	2.2184	0.5104	654.7	1	13|22	4.53	2	4
		S1_2,23892	K.EGVESTIWLLAK.A	1346.55	0.0647	2	1	2.3179	0.4678	1129.7	1	16|22	4.53	2	4
		S1_2,23910	K.EGVESTIWLLAK.A	1346.55	0.2477	2	1	2.3637	0.4675	670.7	2	13|22	4.53	2	4
		S1_2,24326	K.EGVESTIWLLAK.A	1346.55	0.1887	2	1	2.3475	0.5267	995.3	1	16|22	4.53	2	4
		S1_2,24348	K.EGVESTIWLLAK.A	1346.55	-0.7583	2	1	2.3046	0.5116	986.9	1	16|22	4.53	2	4
		S1_2,24393	K.EGVESTIWLLAK.A	1346.55	1.2017	2	1	2.3648	0.4544	853.3	1	15|22	4.53	2	4
		S1_2,25401	K.EGVESTIWLLAK.A	1346.55	0.2927	2	1	2.3159	0.5446	762.8	1	14|22	4.53	2	4
		S1_2,25426	K.EGVESTIWLLAK.A	1346.55	-1.3843	2	1	2.8905	0.4679	1033.2	1	16|22	4.53	2	4
		S1_2,25448	K.EGVESTIWLLAK.A	1346.55	0.4817	2	1	2.8252	0.4889	1356.8	1	17|22	4.53	2	4
		S1_2,25463	K.EGVESTIWLLAK.A	1346.55	0.6757	2	1	2.7189	0.4664	1076.1	1	16|22	4.53	2	4
		S1_2,8953	K.FPPPHVIKVSK.S ! K.FPPPHVIQVSK.S	1249.53	1.0492	2	1	2.2961	0.4011	428.6	1	14|20	10	2	3
		S1_2,19913	K.FQTLVDLSVIEILSR.H	1734.03	0.937	2	1	3.0402	0.4135	1211.2	1	20|28	4.37	1	2
		S1_2,19940	K.FQTLVDLSVIEILSR.H	1734.03	0.961	2	1	3.2543	0.4606	1099.4	1	19|28	4.37	1	2
		S1_2,20612	K.FQTLVDLSVIEILSR.H	1734.03	-1.16	2	1	4.4244	0.3718	1594.2	1	20|28	4.37	1	2
		S1_2,20629	K.FQTLVDLSVIEILSR.H	1734.03	-1.742	2	1	4.8008	0.4978	2167.6	1	22|28	4.37	1	2
		S1_2,20708	K.FQTLVDLSVIEILSR.H	1734.03	-0.44	2	1	3.5005	0.4371	2386	1	22|28	4.37	1	2
		S1_2,20729	K.FQTLVDLSVIEILSR.H	1734.03	0.416	2	1	3.7349	0.4246	2552.4	1	22|28	4.37	1	2
		S1_2,21150	K.FQTLVDLSVIEILSR.H	1734.03	0.296	2	1	3.1492	0.5004	1326.5	1	18|28	4.37	1	2
		S1_2,21175	K.FQTLVDLSVIEILSR.H	1734.03	-1.272	2	1	4.3837	0.5647	1958.4	1	21|28	4.37	1	2
		S1_2,21187	K.FQTLVDLSVIEILSR.H	1734.03	0.541	2	1	3.4968	0.4615	2049	1	21|28	4.37	1	2
		S1_2,21199	K.FQTLVDLSVIEILSR.H	1734.03	0.325	2	1	2.7601	0.4097	1617	1	18|28	4.37	1	2
		S1_2,21267	K.FQTLVDLSVIEILSR.H	1734.03	1.609	2	1	2.6206	0.3902	1836.2	1	20|28	4.37	1	2
		S1_2,21618	K.FQTLVDLSVIEILSR.H	1734.03	-1.677	2	1	4.0025	0.395	1914.9	1	20|28	4.37	1	2
		S1_2,21680	K.FQTLVDLSVIEILSR.H	1734.03	0.481	2	1	3.2857	0.4749	1575.1	1	18|28	4.37	1	2
		S1_2,21699	K.FQTLVDLSVIEILSR.H	1734.03	0.703	2	1	3.101	0.3715	1142.4	1	16|28	4.37	1	2
		S1_2,21751	K.FQTLVDLSVIEILSR.H	1734.03	-2.595	2	1	2.3135	0.2297	535.6	2	13|28	4.37	1	2
		S1_2,21976	K.FQTLVDLSVIEILSR.H	1734.03	2.553	2	1	3.0564	0.1371	1235.2	1	18|28	4.37	1	2
		S1_2,22123	K.FQTLVDLSVIEILSR.H	1734.03	0.242	2	1	2.8335	0.4308	1388.5	1	18|28	4.37	1	2
		S1_2,22158	K.FQTLVDLSVIEILSR.H	1734.03	1.299	2	1	2.6712	0.3258	857	1	16|28	4.37	1	2
		S1_2,22395	K.FQTLVDLSVIEILSR.H	1734.03	1.754	2	1	2.8234	0.1584	782.4	1	16|28	4.37	1	2
		S1_2,22540	K.FQTLVDLSVIEILSR.H	1734.03	-0.163	2	1	2.9655	0.425	1105.4	1	16|28	4.37	1	2
		S1_2,22615	K.FQTLVDLSVIEILSR.H	1734.03	-1.138	2	1	2.9401	0.5475	877.5	1	16|28	4.37	1	2
		S1_2,22775	K.FQTLVDLSVIEILSR.H	1734.03	0.415	2	1	2.8481	0.3078	837.5	1	15|28	4.37	1	2
		S1_2,23010	K.FQTLVDLSVIEILSR.H	1734.03	-0.68	2	1	3.9074	0.3653	1175.6	1	19|28	4.37	1	2
		S1_2,23054	K.FQTLVDLSVIEILSR.H	1734.03	1.13	2	1	2.2139	0.1226	633.8	1	13|28	4.37	1	2
		S1_2,23068	K.FQTLVDLSVIEILSR.H	1734.03	-1.585	2	1	2.9157	0.2738	635.2	1	14|28	4.37	1	2
		S1_2,23116	K.FQTLVDLSVIEILSR.H	1734.03	-0.128	2	1	3.3063	0.4413	1300.7	1	19|28	4.37	1	2
		S1_2,23535	K.FQTLVDLSVIEILSR.H	1734.03	-1.799	2	1	2.3176	0.2431	742.5	1	14|28	4.37	1	2
		S1_2,23545	K.FQTLVDLSVIEILSR.H	1734.03	0.026	2	1	2.816	0.434	1144.3	1	17|28	4.37	1	2
		S1_2,23684	K.FQTLVDLSVIEILSR.H	1734.03	-0.175	2	1	3.1331	0.4476	1314.6	1	18|28	4.37	1	2
		S1_2,23730	K.FQTLVDLSVIEILSR.H	1734.03	1.053	2	1	3.001	0.4289	1098	1	17|28	4.37	1	2
		S1_2,23772	K.FQTLVDLSVIEILSR.H	1734.03	-0.513	2	1	3.4005	0.4946	1355.4	1	18|28	4.37	1	2
		S1_2,23805	K.FQTLVDLSVIEILSR.H	1734.03	0.549	2	1	2.9427	0.3231	1433.3	1	19|28	4.37	1	2
		S1_2,24196	K.FQTLVDLSVIEILSR.H	1734.03	-0.338	2	1	3.09	0.3374	1879.6	1	20|28	4.37	1	2
		S1_2,24204	K.FQTLVDLSVIEILSR.H	1734.03	1.333	2	1	2.7565	0.3555	1038.4	1	16|28	4.37	1	2
		S1_2,24216	K.FQTLVDLSVIEILSR.H	1734.03	0.262	2	1	3.1314	0.4351	1254	1	18|28	4.37	1	2
		S1_2,24485	K.FQTLVDLSVIEILSR.H	1734.03	1.862	2	1	2.9718	0.3734	1195.4	1	18|28	4.37	1	2
		S1_2,24651	K.FQTLVDLSVIEILSR.H	1734.03	0.437	2	1	3.1266	0.4475	1569	1	18|28	4.37	1	2
		S1_2,25532	K.FQTLVDLSVIEILSR.H	1734.03	0.677	2	1	3.4821	0.2605	1002.2	1	18|28	4.37	1	2
		S1_2,25549	K.FQTLVDLSVIEILSR.H	1734.03	0.546	2	1	3.6586	0.4298	2007.7	1	21|28	4.37	1	2
		S1_2,21070	K.GNVGGLIGTGLNVVGSTLDNLTAFLGR.S	2616.95	0.7879	2	1	2.9163	0.5768	628.9	1	19|52	5.84	1	2
		S1_2,21091	K.GNVGGLIGTGLNVVGSTLDNLTAFLGR.S	2616.95	0.2069	3	1	4.2373	0.5504	1070.6	1	31|104	5.84	1	2
		S1_2,21092	K.GNVGGLIGTGLNVVGSTLDNLTAFLGR.S	2616.95	0.1229	2	1	3.3468	0.4241	1203.3	1	23|52	5.84	1	2
		S1_2,21109	K.GNVGGLIGTGLNVVGSTLDNLTAFLGR.S	2616.95	1.4639	2	1	3.0771	0.5282	1092.8	1	22|52	5.84	1	2
		S1_2,21134	K.GNVGGLIGTGLNVVGSTLDNLTAFLGR.S	2616.95	1.9259	2	1	3.6271	0.6356	627.9	1	21|52	5.84	1	2
		S1_2,24596	K.GNVGGLIGTGLNVVGSTLDNLTAFLGR.S	2616.95	1.1119	2	1	2.8749	0.5802	568.1	1	18|52	5.84	1	2
		S1_2,24602	K.GNVGGLIGTGLNVVGSTLDNLTAFLGR.S	2616.95	0.8259	3	1	4.2436	0.679	1894.9	1	37|104	5.84	1	2
		S1_2,24614	K.GNVGGLIGTGLNVVGSTLDNLTAFLGR.S	2616.95	0.1039	3	1	4.3882	0.6842	1963	1	40|104	5.84	1	2
		S1_2,24615	K.GNVGGLIGTGLNVVGSTLDNLTAFLGR.S	2616.95	1.0899	2	1	2.8611	0.5216	855.2	1	21|52	5.84	1	2
		S1_2,24698	K.GNVGGLIGTGLNVVGSTLDNLTAFLGR.S	2616.95	-2.0721	2	1	3.5959	0.5486	404.3	1	15|52	5.84	1	2
		S1_2,7459	K.GTVVLMR.K	775.983	0.2764	2	1	2.2217	0.3859	754.7	1	10|12	9.75	4	14
		S1_2,6088	K.HSVEMSSAVYK.N	1238.4	2.4366	2	1	2.6508	0.5419	1358.9	1	17|20	6.75	1	2
		S1_2,7564	K.IKGTVVLMR.K ! K.LKGTVVLMR.K	1017.31	0.4936	2	1	2.3022	0.3801	506.7	1	13|16	11	4	14
		S1_2,7584	K.IKGTVVLMR.K ! K.LKGTVVLMR.K	1017.31	0.9486	2	1	2.2861	0.2924	532.3	1	13|16	11	4	14
		S1_2,14733	K.ITADALDLDGYTVDEALASR.R	2110.26	0.8165	2	1	3.584	0.4819	789	1	21|38	3.71	1	2
		S1_2,14748	K.ITADALDLDGYTVDEALASR.R	2110.26	-1.3135	2	1	3.3032	0.5844	626.2	1	21|38	3.71	1	2
		S1_2,14756	K.ITADALDLDGYTVDEALASR.R	2110.26	0.7575	2	1	3.3429	0.5052	1278.7	1	22|38	3.71	1	2
		S1_2,14768	K.ITADALDLDGYTVDEALASR.R	2110.26	0.8415	2	1	3.2664	0.5802	1059.7	1	23|38	3.71	1	2
		S1_2,15322	K.ITADALDLDGYTVDEALASR.R	2110.26	0.8265	2	1	3.3007	0.5421	1281.3	1	22|38	3.71	1	2
		S1_2,15338	K.ITADALDLDGYTVDEALASR.R	2110.26	0.7075	2	1	3.074	0.507	1225.1	1	23|38	3.71	1	2
		S1_2,15815	K.ITADALDLDGYTVDEALASR.R	2110.26	0.5845	2	1	4.2428	0.5786	2104.3	1	26|38	3.71	1	2
		S1_2,15836	K.ITADALDLDGYTVDEALASR.R	2110.26	0.6485	2	1	3.42	0.5149	2294	1	26|38	3.71	1	2
		S1_2,16183	K.ITADALDLDGYTVDEALASR.R	2110.26	1.6815	2	1	4.2103	0.6228	1467.2	1	23|38	3.71	1	2
		S1_2,16200	K.ITADALDLDGYTVDEALASR.R	2110.26	1.7395	2	1	3.6186	0.5469	1384.9	1	23|38	3.71	1	2
		S1_2,16314	K.ITADALDLDGYTVDEALASR.R	2110.26	-1.7835	2	1	4.3531	0.6791	1376.7	1	21|38	3.71	1	2
		S1_2,16332	K.ITADALDLDGYTVDEALASR.R	2110.26	-1.3015	2	1	5.0996	0.6459	1510.1	1	23|38	3.71	1	2
		S1_2,16727	K.ITADALDLDGYTVDEALASR.R	2110.26	-0.2745	2	1	3.4838	0.5378	384.3	1	18|38	3.71	1	2
		S1_2,16809	K.ITADALDLDGYTVDEALASR.R	2110.26	-1.4505	2	1	2.9771	0.2364	443.3	1	14|38	3.71	1	2
		S1_2,16857	K.ITADALDLDGYTVDEALASR.R	2110.26	-0.1615	2	1	3.4419	0.6068	999.9	1	20|38	3.71	1	2
		S1_2,17021	K.ITADALDLDGYTVDEALASR.R	2110.26	0.8965	2	1	2.9189	0.5853	582.1	1	17|38	3.71	1	2
		S1_2,17199	K.ITADALDLDGYTVDEALASR.R	2110.26	-0.3785	2	1	4.5516	0.6199	1176.7	1	23|38	3.71	1	2
		S1_2,17565	K.ITADALDLDGYTVDEALASR.R	2110.26	1.0345	2	1	2.4508	0.1638	647.4	1	16|38	3.71	1	2
		S1_2,17657	K.ITADALDLDGYTVDEALASR.R	2110.26	-0.8265	2	1	3.7586	0.626	740.4	1	17|38	3.71	1	2
		S1_2,17868	K.ITADALDLDGYTVDEALASR.R	2110.26	1.5715	2	1	2.8137	0.4848	378.8	1	16|38	3.71	1	2
		S1_2,17967	K.ITADALDLDGYTVDEALASR.R	2110.26	1.4305	2	1	3.0204	0.5589	389.8	1	13|38	3.71	1	2
		S1_2,18595	K.ITADALDLDGYTVDEALASR.R	2110.26	0.0745	2	1	2.2538	0.2938	451.7	1	16|38	3.71	1	2
		S1_2,18673	K.ITADALDLDGYTVDEALASR.R	2110.26	1.1065	2	1	2.5704	0.3346	303.2	1	13|38	3.71	1	2
		S1_2,18702	K.ITADALDLDGYTVDEALASR.R	2110.26	-0.2525	2	1	2.5668	0.473	327.2	1	15|38	3.71	1	2
		S1_2,18742	K.ITADALDLDGYTVDEALASR.R	2110.26	0.8635	2	1	3.2415	0.6315	485.6	1	19|38	3.71	1	2
		S1_2,19196 - 19197	K.ITADALDLDGYTVDEALASR.R	2110.26	0.6665	2	1	3.212	0.5697	653.6	1	16|38	3.71	1	2
		S1_2,19226	K.ITADALDLDGYTVDEALASR.R	2110.26	1.5245	2	1	2.5409	0.2508	503.7	1	15|38	3.71	1	2
		S1_2,19649	K.ITADALDLDGYTVDEALASR.R	2110.26	-0.2355	2	1	3.541	0.6879	924.5	1	18|38	3.71	1	2
		S1_2,19717	K.ITADALDLDGYTVDEALASR.R	2110.26	-0.5675	2	1	3.6279	0.6378	834.4	1	18|38	3.71	1	2
		S1_2,19752	K.ITADALDLDGYTVDEALASR.R	2110.26	1.4205	2	1	2.8344	0.5728	505	1	15|38	3.71	1	2
		S1_2,20187	K.ITADALDLDGYTVDEALASR.R	2110.26	0.7305	2	1	3.7139	0.5903	1598	1	21|38	3.71	1	2
		S1_2,20251	K.ITADALDLDGYTVDEALASR.R	2110.26	0.6495	2	1	3.7347	0.5928	1101.6	1	21|38	3.71	1	2
		S1_2,20679	K.ITADALDLDGYTVDEALASR.R	2110.26	1.6755	2	1	2.9349	0.5157	375.4	1	13|38	3.71	1	2
		S1_2,20761	K.ITADALDLDGYTVDEALASR.R	2110.26	-0.0485	2	1	3.1905	0.4965	954.4	1	20|38	3.71	1	2
		S1_2,21289	K.ITADALDLDGYTVDEALASR.R	2110.26	0.7335	2	1	2.6473	0.5111	243.6	1	14|38	3.71	1	2
		S1_2,21371	K.ITADALDLDGYTVDEALASR.R	2110.26	0.5465	2	1	2.7396	0.5198	919.7	1	18|38	3.71	1	2
		S1_2,21803	K.ITADALDLDGYTVDEALASR.R	2110.26	0.7975	2	1	2.8603	0.4863	987.1	1	18|38	3.71	1	2
		S1_2,21857	K.ITADALDLDGYTVDEALASR.R	2110.26	0.0195	2	1	3.6088	0.6344	1996.2	1	25|38	3.71	1	2
		S1_2,22021	K.ITADALDLDGYTVDEALASR.R	2110.26	1.7915	2	1	2.8669	0.3564	331.3	1	13|38	3.71	1	2
		S1_2,22038	K.ITADALDLDGYTVDEALASR.R	2110.26	1.7775	2	1	2.7419	0.5358	575.3	1	17|38	3.71	1	2
		S1_2,22389	K.ITADALDLDGYTVDEALASR.R	2110.26	-1.5305	2	1	3.0142	0.4615	562.6	1	15|38	3.71	1	2
		S1_2,22426	K.ITADALDLDGYTVDEALASR.R	2110.26	-1.4025	2	1	3.2593	0.5623	693.5	1	16|38	3.71	1	2
		S1_2,22452	K.ITADALDLDGYTVDEALASR.R	2110.26	-0.3315	2	1	4.4266	0.6671	1013.3	1	21|38	3.71	1	2
		S1_2,22459	K.ITADALDLDGYTVDEALASR.R	2110.26	1.5595	2	1	3.5166	0.627	759.5	1	19|38	3.71	1	2
		S1_2,22538	K.ITADALDLDGYTVDEALASR.R	2110.26	0.8805	2	1	2.8983	0.5884	1077.7	1	19|38	3.71	1	2
		S1_2,22901	K.ITADALDLDGYTVDEALASR.R	2110.26	2.0025	2	1	2.247	0.3639	353.3	1	14|38	3.71	1	2
		S1_2,22936	K.ITADALDLDGYTVDEALASR.R	2110.26	0.8135	2	1	3.5621	0.6144	1393.1	1	22|38	3.71	1	2
		S1_2,23089	K.ITADALDLDGYTVDEALASR.R	2110.26	1.8855	2	1	2.788	0.5123	575.7	1	15|38	3.71	1	2
		S1_2,23145	K.ITADALDLDGYTVDEALASR.R	2110.26	1.8795	2	1	2.3737	0.5658	732.7	1	17|38	3.71	1	2
		S1_2,23368	K.ITADALDLDGYTVDEALASR.R	2110.26	-1.3935	2	1	2.8913	0.4313	442.4	1	14|38	3.71	1	2
		S1_2,23540	K.ITADALDLDGYTVDEALASR.R	2110.26	-2.1215	2	1	2.6582	0.2637	232	1	11|38	3.71	1	2
		S1_2,23553	K.ITADALDLDGYTVDEALASR.R	2110.26	1.5205	2	1	3.7403	0.5737	1260	1	22|38	3.71	1	2
		S1_2,23601	K.ITADALDLDGYTVDEALASR.R	2110.26	0.5555	2	1	4.0203	0.5047	979	1	19|38	3.71	1	2
		S1_2,24054	K.ITADALDLDGYTVDEALASR.R	2110.26	1.2425	2	1	3.1568	0.5219	1592.2	1	22|38	3.71	1	2
		S1_2,24114	K.ITADALDLDGYTVDEALASR.R	2110.26	-0.4665	2	1	4.9011	0.6523	1158.2	1	20|38	3.71	1	2
		S1_2,24156	K.ITADALDLDGYTVDEALASR.R	2110.26	0.7485	2	1	3.5838	0.6242	1867.8	1	22|38	3.71	1	2
		S1_2,24178	K.ITADALDLDGYTVDEALASR.R	2110.26	0.8095	2	1	3.4763	0.5665	1225.8	1	22|38	3.71	1	2
		S1_2,24601	K.ITADALDLDGYTVDEALASR.R	2110.26	0.8585	2	1	3.6641	0.5671	1136.9	1	22|38	3.71	1	2
		S1_2,25489	K.ITADALDLDGYTVDEALASR.R	2110.26	-0.1925	2	1	4.7374	0.6377	1546.1	1	26|38	3.71	1	2
		S1_2,25523	K.ITADALDLDGYTVDEALASR.R	2110.26	-0.2155	2	1	3.9535	0.6647	1673.4	1	24|38	3.71	1	2
		S1_2,15143	K.LPTEVISTIM*PLPVVK.E	1754.17	0.3327	2	1	2.9981	0.5255	1389.7	1	19|30	6	1	2
		S1_2,15166	K.LPTEVISTIM*PLPVVK.E	1754.17	-1.4893	2	1	4.1639	0.4827	2756.9	1	24|30	6	1	2
		S1_2,15207 - 15208	K.LPTEVISTIM*PLPVVK.E	1754.17	0.4167	2	1	3.48	0.5395	1864.3	1	22|30	6	1	2
		S1_2,15227	K.LPTEVISTIM*PLPVVK.E	1754.17	0.4847	2	1	2.8455	0.4517	1285.2	1	19|30	6	1	2
		S1_2,17631	K.LPTEVISTIM*PLPVVK.E	1754.17	0.8097	2	1	2.3265	0.3802	687	1	14|30	6	1	2
		S1_2,17549	K.LPTEVISTIMPLPVVK.E	1738.17	-2.6917	2	1	4.7274	0.5013	1976.4	1	23|30	6	1	2
		S1_2,17858	K.LPTEVISTIMPLPVVK.E	1738.17	-0.6307	2	1	2.647	0.5307	1896.2	1	21|30	6	1	2
		S1_2,2759	K.NNDQSLSNR.L	1048.05	-0.6304	2	1	2.5735	0.3825	1107.5	1	14|16	5.84	1	2
		S1_2,2796	K.NNDQSLSNR.L	1048.05	0.2886	2	1	2.4024	0.3681	1155.1	1	14|16	5.84	1	2
		S1_2,16659	K.NWVFTDQALPADLIK.R	1731.97	0.6836	2	1	2.6074	0.3474	1123	1	20|28	4.21	2	4
		S1_2,16737	K.NWVFTDQALPADLIK.R	1731.97	2.3756	2	1	3.1662	0.6146	929.4	1	19|28	4.21	2	4
		S1_2,16803	K.NWVFTDQALPADLIK.R	1731.97	-2.7344	2	1	2.9492	0.1147	386	2	11|28	4.21	2	4
		S1_2,17063 - 17064	K.NWVFTDQALPADLIK.R	1731.97	0.6216	1	1	1.9924	0.3575	469.7	1	14|28	4.21	2	4
		S1_2,17089	K.NWVFTDQALPADLIK.R	1731.97	0.1056	1	1	2.7762	0.2144	492.9	1	15|28	4.21	2	4
		S1_2,17096	K.NWVFTDQALPADLIK.R	1731.97	-1.4424	2	1	5.0861	0.1214	1791.6	1	25|28	4.21	2	4
		S1_2,17117	K.NWVFTDQALPADLIK.R	1731.97	-1.0964	2	1	4.6966	0.1428	1455.4	2	24|28	4.21	2	4
		S1_2,17159	K.NWVFTDQALPADLIK.R	1731.97	0.4176	2	1	3.0512	0.3511	1449.6	1	24|28	4.21	2	4
		S1_2,17180	K.NWVFTDQALPADLIK.R	1731.97	0.4476	2	1	3.0489	0.2251	1107.7	1	21|28	4.21	2	4
		S1_2,17640	K.NWVFTDQALPADLIK.R	1731.97	0.2106	1	1	2.7514	0.2215	792.7	1	17|28	4.21	2	4
		S1_2,17647	K.NWVFTDQALPADLIK.R	1731.97	0.1266	1	1	2.441	0.2499	796.2	1	17|28	4.21	2	4
		S1_2,17680	K.NWVFTDQALPADLIK.R	1731.97	2.0516	2	1	2.2364	0.3253	510.3	1	14|28	4.21	2	4
		S1_2,18110	K.NWVFTDQALPADLIK.R	1731.97	0.2366	2	1	3.2027	0.148	1194.5	1	22|28	4.21	2	4
		S1_2,19164	K.NWVFTDQALPADLIK.R	1731.97	0.1856	2	1	2.7018	0.1713	532.1	1	14|28	4.21	2	4
		S1_2,19668	K.NWVFTDQALPADLIK.R	1731.97	-1.3474	2	1	2.2451	0.2759	635.6	1	14|28	4.21	2	4
		S1_2,10051	K.SAWM*TDEEFAR.E	1359.45	-1.5235	2	1	2.7666	0.431	713	1	15|20	4.14	4	15
		S1_2,11468	K.SAWMTDEEFAR.E	1343.45	-2.4619	2	1	3.1552	0.3842	867.1	1	16|20	4.14	4	15
		S1_2,11552	K.SAWMTDEEFAR.E	1343.45	-1.7219	2	1	3.5586	0.5361	894.8	1	16|20	4.14	4	15
		S1_2,11599	K.SAWMTDEEFAR.E	1343.45	-2.6259	2	1	2.8594	0.3738	763.5	1	15|20	4.14	4	15
		S1_2,11681	K.SAWMTDEEFAR.E	1343.45	-0.5319	2	1	2.2014	0.3063	492.3	1	14|20	4.14	4	15
		S1_2,23586	K.SLSQYVLPAFESVFDLNFTPNEFDSFQDVR.D	3513.81	1.2981	3	1	4.1403	0.531	454.7	1	27|116	3.77	1	2
		S1_2,23606	K.SLSQYVLPAFESVFDLNFTPNEFDSFQDVR.D	3513.81	0.9801	3	1	5.0344	0.5927	728.4	1	36|116	3.77	1	2
		S1_2,11095	K.SLTLEDVPNQGTIR.F	1543.7	-2.3398	2	1	2.9809	0.3144	559.6	1	18|26	4.37	1	2
		S1_2,11111	K.SLTLEDVPNQGTIR.F	1543.7	-1.7028	2	1	3.1713	0.4151	449.6	1	17|26	4.37	1	2
		S1_2,11281	K.SLTLEDVPNQGTIR.F	1543.7	0.9772	2	1	2.7757	0.4747	484.5	1	17|26	4.37	1	2
		S1_2,11301	K.SLTLEDVPNQGTIR.F	1543.7	0.2832	2	1	2.4769	0.4727	437.3	1	16|26	4.37	1	2
		S1_2,8640	K.SNLDPTIYGEQTSK.I	1553.65	-2.5853	2	1	2.9686	0.3707	909.2	1	19|26	4.37	1	2
		S1_2,8675	K.SNLDPTIYGEQTSK.I	1553.65	-1.5543	2	1	3.4643	0.6217	963.8	1	19|26	4.37	1	2
		S1_2,8696	K.SNLDPTIYGEQTSK.I	1553.65	-1.5263	2	1	3.8399	0.6301	1316.8	1	21|26	4.37	1	2
		S1_2,8780	K.SNLDPTIYGEQTSK.I	1553.65	0.4107	2	1	2.8021	0.6086	1516.2	1	21|26	4.37	1	2
		S1_2,8801	K.SNLDPTIYGEQTSK.I	1553.65	0.3287	2	1	2.7538	0.552	1449.1	1	20|26	4.37	1	2
		S1_2,11966	K.SSDFLAYGIK.S	1101.23	-1.3421	1	1	2.4436	0.443	761.2	1	12|18	5.55	2	4
		S1_2,12001	K.SSDFLAYGIK.S	1101.23	-1.2451	1	1	2.221	0.3551	812.7	1	12|18	5.55	2	4
		S1_2,12046	K.SSDFLAYGIK.S	1101.23	-2.5921	2	1	2.2732	0.3142	1487.9	1	15|18	5.55	2	4
		S1_2,12193	K.SSDFLAYGIK.S	1101.23	0.2639	2	1	2.4115	0.3421	1277.8	1	16|18	5.55	2	4
		S1_2,16949	K.TWVQEYVSLYYAR.D	1678.87	1.1163	2	1	3.1265	0.4993	1434.6	1	17|24	5.66	1	2
		S1_2,16991	K.TWVQEYVSLYYAR.D	1678.87	1.1773	2	1	2.8502	0.4847	1214.8	1	18|24	5.66	1	2
		S1_2,17134	K.TWVQEYVSLYYAR.D	1678.87	2.4503	2	1	2.7564	0.4414	1838.1	1	20|24	5.66	1	2
		S1_2,17216	K.TWVQEYVSLYYAR.D	1678.87	-2.1737	2	1	3.1654	0.5647	791.3	1	15|24	5.66	1	2
		S1_2,17448	K.TWVQEYVSLYYAR.D	1678.87	-1.7737	2	1	2.9876	0.4635	971.7	1	15|24	5.66	1	2
		S1_2,17485	K.TWVQEYVSLYYAR.D	1678.87	-0.5917	2	1	2.2702	0.3935	1474.6	1	16|24	5.66	1	2
		S1_2,17588	K.TWVQEYVSLYYAR.D	1678.87	0.6563	2	1	2.2744	0.4103	1027.4	1	15|24	5.66	1	2
		S1_2,19610	K.TWVQEYVSLYYAR.D	1678.87	0.7413	2	1	2.2092	0.4734	1028.5	1	16|24	5.66	1	2
		S1_2,21693	K.TWVQEYVSLYYAR.D	1678.87	0.5543	2	1	2.6526	0.5123	1621.1	1	18|24	5.66	1	2
		S1_2,22194	K.TWVQEYVSLYYAR.D	1678.87	0.2433	2	1	2.8867	0.5601	1291.8	1	16|24	5.66	1	2
		S1_2,22228	K.TWVQEYVSLYYAR.D	1678.87	-1.6217	2	1	2.5413	0.2609	745.2	1	15|24	5.66	1	2
		S1_2,22425	K.TWVQEYVSLYYAR.D	1678.87	0.1103	2	1	2.389	0.4572	1143.5	1	15|24	5.66	1	2
		S1_2,22649	K.TWVQEYVSLYYAR.D	1678.87	-1.4467	2	1	2.4325	0.4827	1019.9	1	15|24	5.66	1	2
		S1_2,22686	K.TWVQEYVSLYYAR.D	1678.87	-1.4807	2	1	2.4914	0.44	807.5	1	15|24	5.66	1	2
		S1_2,23134	K.TWVQEYVSLYYAR.D	1678.87	0.5893	2	1	2.9599	0.5368	896.9	1	15|24	5.66	1	2
		S1_2,23536	K.TWVQEYVSLYYAR.D	1678.87	1.1353	2	1	2.988	0.528	1913.4	1	18|24	5.66	1	2
		S1_2,23552	K.TWVQEYVSLYYAR.D	1678.87	-0.4917	2	1	3.1032	0.6407	1502.2	1	17|24	5.66	1	2
		S1_2,23785	K.TWVQEYVSLYYAR.D	1678.87	0.6323	2	1	2.7162	0.5169	1338.3	1	17|24	5.66	1	2
		S1_2,24034	K.TWVQEYVSLYYAR.D	1678.87	-1.4007	2	1	3.4257	0.6027	1836.7	1	19|24	5.66	1	2
		S1_2,24063	K.TWVQEYVSLYYAR.D	1678.87	-1.7297	2	1	2.4111	0.32	474.8	1	11|24	5.66	1	2
		S1_2,24241	K.TWVQEYVSLYYAR.D	1678.87	0.7893	2	1	2.2936	0.3752	1297.2	1	17|24	5.66	1	2
		S1_2,24266	K.TWVQEYVSLYYAR.D	1678.87	0.6383	2	1	2.4551	0.3731	1112.8	1	15|24	5.66	1	2
		S1_2,25402	K.TWVQEYVSLYYAR.D	1678.87	-0.1967	2	1	3.4885	0.583	2318.9	1	21|24	5.66	1	2
		S1_2,25429	K.TWVQEYVSLYYAR.D	1678.87	0.4243	2	1	2.7848	0.5013	1554.9	1	17|24	5.66	1	2
		S1_2,13613	R.DDDVKPDSELQQWWK.E	1890	-0.2769	2	1	2.2762	0.4419	653.8	1	16|28	4.04	1	2
		S1_2,13618	R.DDDVKPDSELQQWWK.E	1890	1.3451	2	1	2.5228	0.4774	501	1	15|28	4.04	1	2
		S1_2,13631	R.DDDVKPDSELQQWWK.E	1890	0.6601	2	1	2.3582	0.5108	824.5	1	18|28	4.04	1	2
		S1_2,13820	R.DDDVKPDSELQQWWK.E	1890	0.2331	3	1	3.7585	0.4004	1666.6	1	26|56	4.04	1	2
		S1_2,13841	R.DDDVKPDSELQQWWK.E	1890	0.5061	3	1	3.8932	0.5005	2677.5	1	30|56	4.04	1	2
		S1_2,14112	R.DDDVKPDSELQQWWK.E	1890	-0.4679	2	1	2.3759	0.3464	568.7	2	15|28	4.04	1	2
		S1_2,5978	R.DENFGHLK.S	960.025	-1.7655	2	1	2.2014	0.3061	1064.6	1	12|14	5.32	4	7
		S1_2,5997	R.DENFGHLK.S	960.025	-1.8955	2	1	2.647	0.3812	857.4	1	12|14	5.32	4	7
		S1_2,3864	R.DLHEGGIK.L	868.957	-0.4825	1	1	2.0292	0.2483	434	1	9|14	5.32	1	2
		S1_2,16509	R.DLHEGGIKLPTEVISTIM*PLPVVK.E	2604.1	-0.7275	3	1	4.2261	0.545	1063.7	1	30|92	5.45	1	2
		S1_2,18457	R.DLHEGGIKLPTEVISTIMPLPVVK.E	2588.1	0.7951	2	1	2.8574	0.5029	812.4	1	19|46	5.45	1	2
		S1_2,18489	R.DLHEGGIKLPTEVISTIMPLPVVK.E	2588.1	0.7261	2	1	3.0434	0.6257	740.7	1	19|46	5.45	1	2
		S1_2,4124	R.DNPHWTSDSK.A	1187.2	0.6426	2	1	2.3606	0.448	942.4	1	14|18	5.21	2	4
		S1_2,4695	R.DNPHWTSDSK.A	1187.2	1.1966	2	1	2.2496	0.3787	809.1	1	13|18	5.21	2	4
		S1_2,7227	R.DTM*NINALAR.Q	1135.28	0.6679	2	1	2.7024	0.3164	1098.9	1	16|18	5.84	3	4
		S1_2,7249	R.DTM*NINALAR.Q	1135.28	0.4669	2	1	2.5549	0.2837	1119.5	1	15|18	5.84	3	4
		S1_2,10229	R.DTMNINALAR.Q	1119.28	-1.7815	2	1	2.9518	0.324	1290.8	1	15|18	5.84	3	4
		S1_2,10252	R.DTMNINALAR.Q	1119.28	-2.4685	2	1	2.6383	0.2175	1137.7	1	15|18	5.84	3	4
		S1_2,10466	R.EMVAGVNPCVIR.G	1345.59	-1.6546	2	1	3.5042	0.4106	956.7	1	17|22	6.09	1	2
		S1_2,10525	R.EMVAGVNPCVIR.G	1345.59	-1.6336	2	1	3.4464	0.4415	1025.5	1	17|22	6.09	1	2
		S1_2,10571	R.EMVAGVNPCVIR.G	1345.59	-0.2936	2	1	2.5855	0.3784	1336.5	1	18|22	6.09	1	2
		S1_2,17045	R.ENGTLKPVAIELSLPHPAGDLSGAVSQVILPAK.E	3323.83	0.4083	3	1	4.0486	0.4363	1073.5	1	38|128	5.45	1	2
		S1_2,17495	R.ENGTLKPVAIELSLPHPAGDLSGAVSQVILPAK.E	3323.83	-0.9777	3	1	4.2516	0.548	645.4	1	33|128	5.45	1	2
		S1_2,17498	R.ENGTLKPVAIELSLPHPAGDLSGAVSQVILPAK.E	3323.83	1.5013	3	1	4.3526	0.5532	645.9	1	33|128	5.45	1	2
		S1_2,10572	R.FVCNSWVYNTK.L	1418.57	0.3479	2	1	2.9968	0.3776	1276.1	1	16|20	8.2	2	4
		S1_2,10602	R.FVCNSWVYNTK.L	1418.57	2.1029	2	1	2.4627	0.5281	1327.8	1	16|20	8.2	2	4
		S1_2,10661	R.FVCNSWVYNTK.L	1418.57	2.5389	2	1	2.9467	0.5542	1717.4	1	17|20	8.2	2	4
		S1_2,11178	R.FVCNSWVYNTK.L	1418.57	-1.0061	2	1	2.2121	0.4005	912.6	1	13|20	8.2	2	4
		S1_2,11212	R.FVCNSWVYNTK.L	1418.57	0.3179	2	1	2.4759	0.3794	1599.8	1	17|20	8.2	2	4
		S1_2,6856	R.GLQEFPPK.S	916.056	0.9168	2	1	2.3454	0.215	1125.9	1	13|14	6	1	2
		S1_2,6877	R.GLQEFPPK.S	916.056	0.7698	2	1	2.3369	0.1461	942.9	1	12|14	6	1	2
		S1_2,7604	R.GLQEFPPK.S	916.056	0.9988	2	1	2.423	0.1098	957.9	1	12|14	6	1	2
		S1_2,6136	R.HASDEVYLGQR.D	1275.35	0.9815	2	1	2.4432	0.2606	1080.5	1	15|20	5.32	3	4
		S1_2,6365	R.HASDEVYLGQR.D	1275.35	-0.5195	2	1	2.6152	0.2624	1544	1	18|20	5.32	3	4
		S1_2,6386	R.HASDEVYLGQR.D	1275.35	0.3055	2	1	2.4311	0.3019	1547.3	1	18|20	5.32	3	4
		S1_2,6895	R.HLSALHPIYK.L	1179.4	0.3869	2	1	2.288	0.6101	1206.8	1	16|18	8.61	1	2
		S1_2,6911	R.HLSALHPIYK.L	1179.4	0.2699	2	1	2.3382	0.6059	1099.5	1	15|18	8.61	1	2
		S1_2,14866	R.IFFANHTYVPSETPAALVGYR.E	2354.65	0.9418	2	1	3.3623	0.6653	637.7	1	21|40	6.75	1	2
		S1_2,14883	R.IFFANHTYVPSETPAALVGYR.E	2354.65	0.9158	2	1	2.6915	0.5898	672.8	1	21|40	6.75	1	2
		S1_2,15038	R.IFFANHTYVPSETPAALVGYR.E	2354.65	0.5768	3	1	4.1518	0.451	915.8	1	31|80	6.75	1	2
		S1_2,15500	R.IFFANHTYVPSETPAALVGYR.E	2354.65	-0.5972	3	1	3.9414	0.5087	1470.5	1	31|80	6.75	1	2
		S1_2,15523	R.IFFANHTYVPSETPAALVGYR.E	2354.65	-0.4592	3	1	3.9939	0.5728	1181.3	1	30|80	6.75	1	2
		S1_2,14532	R.IFFANHTYVPSETPAALVGYREEELK.N	2983.32	1.2526	3	1	4.0061	0.5795	679.7	1	30|100	4.91	1	2
		S1_2,14540	R.IFFANHTYVPSETPAALVGYREEELK.N	2983.32	1.3266	3	1	3.9998	0.6106	658.4	1	28|100	4.91	1	2
		S1_2,15012	R.IFFANHTYVPSETPAALVGYREEELK.N	2983.32	0.1526	3	1	4.0965	0.49	565.3	1	27|100	4.91	1	2
		S1_2,15026	R.IFFANHTYVPSETPAALVGYREEELK.N	2983.32	-0.8784	3	1	4.6467	0.5259	1389.5	1	33|100	4.91	1	2
		S1_2,12177	R.IYDYDVYNDLGNPDHGENFAR.P	2488.57	-1.5106	3	1	3.9949	0.2663	979.2	1	30|80	4.03	1	2
		S1_2,12626	R.IYDYDVYNDLGNPDHGENFAR.P	2488.57	0.2814	3	1	3.847	0.289	1249	1	32|80	4.03	1	2
		S1_2,12646	R.IYDYDVYNDLGNPDHGENFAR.P	2488.57	0.9664	3	1	4.0037	0.2851	749.9	1	30|80	4.03	1	2
		S1_2,12709	R.IYDYDVYNDLGNPDHGENFAR.P	2488.57	1.3394	2	1	3.4305	0.5854	1555.7	1	24|40	4.03	1	2
		S1_2,12728	R.IYDYDVYNDLGNPDHGENFAR.P	2488.57	0.1004	2	1	3.0853	0.5982	1745.5	1	25|40	4.03	1	2
		S1_2,12773	R.IYDYDVYNDLGNPDHGENFAR.P	2488.57	1.1824	2	1	3.196	0.6194	1194.5	1	21|40	4.03	1	2
		S1_2,13792	R.IYDYDVYNDLGNPDHGENFARPILGGSSTHPYPR.R	3852.09	-1.8939	3	1	4.4586	0.6204	956.9	1	35|132	4.73	1	2
		S1_2,2220	R.KNNDQSLSNR.L	1176.22	0.2835	2	1	2.3351	0.3597	776.2	1	13|18	8.75	1	2
		S1_2,2228	R.KNNDQSLSNR.L	1176.22	0.2515	2	1	2.3561	0.374	1225.1	2	15|18	8.75	1	2
		S1_2,2741	R.KNNDQSLSNR.L	1176.22	0.1795	2	1	2.244	0.1979	631.5	2	13|18	8.75	1	2
		S1_2,12968	R.KNVLDFNSVADLTK.G	1564.77	1.023	2	1	2.5313	0.5408	278.4	2	11|26	5.96	1	2
		S1_2,13443	R.KNVLDFNSVADLTK.G	1564.77	1.13	2	1	2.3337	0.2679	730	1	16|26	5.96	1	2
		S1_2,13484	R.KNVLDFNSVADLTK.G	1564.77	0.685	2	1	2.6741	0.3288	809.6	1	16|26	5.96	1	2
		S1_2,13487	R.KNVLDFNSVADLTK.G	1564.77	1.977	2	1	2.3343	0.3048	896.1	1	19|26	5.96	1	2
		S1_2,18747	R.LFMLDYHDVFMPYIR.R	1961.34	-2.2535	2	1	2.5426	0.2995	409.1	1	15|28	5.21	1	2
		S1_2,18756	R.LFMLDYHDVFMPYIR.R	1961.34	-1.9285	3	1	4.0576	0.5384	915.3	1	27|56	5.21	1	2
		S1_2,18776	R.LFMLDYHDVFMPYIR.R	1961.34	-1.5505	3	1	4.443	0.4767	1180.9	1	30|56	5.21	1	2
		S1_2,15529	R.LGPVQLPYTLLHPNSEEGLTCR.G	2495.81	1.1235	2	1	2.3395	0.5255	489.7	1	16|42	5.4	1	2
		S1_2,15567	R.LGPVQLPYTLLHPNSEEGLTCR.G	2495.81	0.2415	2	1	2.6495	0.6327	844.4	1	21|42	5.4	1	2
		S1_2,21172 - 21173	R.LLIEDYPYAVDGLEIWAAIK.T	2293.64	-0.0604	2	1	3.8937	0.6017	1570.2	1	25|38	3.92	1	2
		S1_2,21192	R.LLIEDYPYAVDGLEIWAAIK.T	2293.64	0.1856	2	1	3.2696	0.6068	1505.7	1	24|38	3.92	1	2
		S1_2,21195	R.LLIEDYPYAVDGLEIWAAIK.T	2293.64	1.9006	2	1	3.6851	0.6012	1509.7	1	25|38	3.92	1	2
		S1_2,21257	R.LLIEDYPYAVDGLEIWAAIK.T	2293.64	-0.1064	3	1	4.2426	0.4532	1745.8	1	33|76	3.92	1	2
		S1_2,21277	R.LLIEDYPYAVDGLEIWAAIK.T	2293.64	-2.8304	2	1	3.963	0.5906	804.7	1	22|38	3.92	1	2
		S1_2,21283	R.LLIEDYPYAVDGLEIWAAIK.T	2293.64	-0.8784	3	1	5.7644	0.539	2845.6	1	39|76	3.92	1	2
		S1_2,21354	R.LLIEDYPYAVDGLEIWAAIK.T	2293.64	1.5596	3	1	5.0382	0.5888	2991.1	1	38|76	3.92	1	2
		S1_2,21428	R.LLIEDYPYAVDGLEIWAAIK.T	2293.64	1.5086	2	1	3.3585	0.5081	1147	1	22|38	3.92	1	2
		S1_2,21649	R.LLIEDYPYAVDGLEIWAAIK.T	2293.64	0.8356	2	1	3.2007	0.4896	1016.5	1	22|38	3.92	1	2
		S1_2,21666	R.LLIEDYPYAVDGLEIWAAIK.T	2293.64	1.4946	2	1	3.2305	0.5735	962.6	1	22|38	3.92	1	2
		S1_2,22476	R.LLIEDYPYAVDGLEIWAAIK.T	2293.64	0.3476	2	1	2.6221	0.4175	210.5	1	12|38	3.92	1	2
		S1_2,24052	R.LLIEDYPYAVDGLEIWAAIK.T	2293.64	0.5926	2	1	2.3736	0.4727	520.6	1	16|38	3.92	1	2
		S1_2,24124	R.LLIEDYPYAVDGLEIWAAIK.T	2293.64	0.8796	2	1	2.5273	0.4322	605.4	1	15|38	3.92	1	2
		S1_2,24682	R.LLIEDYPYAVDGLEIWAAIK.T	2293.64	-0.9394	2	1	2.8642	0.5241	650.8	1	17|38	3.92	1	2
		S1_2,11154	R.QSLINADGIIEK.S	1301.47	0.9083	2	1	2.6348	0.5656	537.4	1	12|22	4.37	2	5
		S1_2,11228	R.QSLINADGIIEK.S	1301.47	-0.1167	1	1	2.2116	0.4331	363.9	1	12|22	4.37	2	5
		S1_2,11280	R.QSLINADGIIEK.S	1301.47	-2.4907	2	1	2.9092	0.3082	1170.7	1	16|22	4.37	2	5
		S1_2,11289	R.QSLINADGIIEK.S	1301.47	0.7873	1	1	1.9283	0.3923	441.7	1	12|22	4.37	2	5
		S1_2,11300	R.QSLINADGIIEK.S	1301.47	-2.5797	2	1	3.1529	0.4103	690.4	1	14|22	4.37	2	5
		S1_2,11617	R.QSLINADGIIEK.S	1301.47	-0.4567	2	1	2.3651	0.4224	548.7	1	13|22	4.37	2	5
		S1_2,11638	R.QSLINADGIIEK.S	1301.47	0.2303	2	1	2.3611	0.2969	401.4	1	11|22	4.37	2	5
		S1_2,2900	R.RINQTYAK.A	994.13	0.2518	2	1	2.212	0.249	871.4	1	12|14	9.99	1	2
		S1_2,11968	R.SVALQLISATK.P	1131.35	-0.9192	2	1	2.7332	0.5615	1740.6	1	17|20	8.47	1	2
		S1_2,11979	R.SVALQLISATK.P	1131.35	-2.1332	2	1	2.319	0.373	1199.3	1	15|20	8.47	1	2
		S1_2,11989	R.SVALQLISATK.P	1131.35	0.3718	2	1	2.6826	0.5703	1574.9	1	18|20	8.47	1	2
		S1_2,12016	R.SVALQLISATK.P	1131.35	0.2788	2	1	2.7533	0.5954	1617.7	1	16|20	8.47	1	2
		S1_2,12963	R.SVALQLISATKPLANGK.G	1712.03	-1.5455	2	1	3.2052	0.5369	1409.9	1	20|32	10	1	2
		S1_2,12980	R.SVALQLISATKPLANGK.G	1712.03	-0.5125	2	1	3.921	0.5327	1846.8	1	22|32	10	1	2
		S1_2,13003	R.SVALQLISATKPLANGK.G	1712.03	-2.4135	2	1	3.8677	0.5498	1361.8	1	21|32	10	1	2
		S1_2,13022	R.SVALQLISATKPLANGK.G	1712.03	-1.4105	2	1	3.1998	0.6106	1471.5	1	21|32	10	1	2
		S1_2,13276	R.SVALQLISATKPLANGK.G	1712.03	0.1215	2	1	2.8869	0.5801	755.8	1	16|32	10	1	2
		S1_2,13353	R.SVALQLISATKPLANGK.G	1712.03	1.2245	2	1	2.7807	0.5075	848.4	1	16|32	10	1	2
		S1_2,13360	R.SVALQLISATKPLANGK.G	1712.03	0.3215	2	1	2.7172	0.5106	892.7	1	17|32	10	1	2
		S1_2,24870	R.SVALQLISATKPLANGK.G	1712.03	-0.6515	2	1	2.5652	0.5449	571.7	1	14|32	10	1	2
		S1_2,4562	R.TDGEQVLK.F	889.973	0.4845	1	1	1.9201	0.3904	299.3	1	9|14	4.37	3	4
		S1_2,4618	R.TDGEQVLK.F	889.973	-1.5105	1	1	1.9125	0.1912	304.4	1	9|14	4.37	3	4
		S1_2,4632	R.TDGEQVLK.F	889.973	-1.5715	1	1	2.0461	0.1965	328.8	1	9|14	4.37	3	4
$4-1	storage protein		440	37	0.5411	72247.4	5.51	gi|32328882|dbj|BAC78524.1| prepro beta-conglycinin alpha prime subunit [Glycine max]
		S1_2,4838	-.M*EEINK.N ! K.FEEINK.V	779.861	0.3568	1	1	2.0024	0.1135	695.8	2	8|10	4.53	3	10
		S1_2,4853	-.M*EEINK.N ! K.FEEINK.V	779.861	0.4228	1	1	2.0151	0.1253	721.2	2	8|10	4.53	3	10
		S1_2,19550	K.AIVVLVINEGEANIELVGIK.E	2094.48	-1.3982	2	1	2.475	0.4703	307.9	1	12|38	4.25	1	4
		S1_2,19625	K.AIVVLVINEGEANIELVGIK.E	2094.48	1.2558	2	1	2.7398	0.2525	533.9	1	16|38	4.25	1	4
		S1_2,19855	K.AIVVLVINEGEANIELVGIK.E	2094.48	-0.3022	2	1	3.8673	0.412	1036.5	1	18|38	4.25	1	4
		S1_2,20387	K.AIVVLVINEGEANIELVGIK.E	2094.48	-1.2132	2	1	2.9055	0.2547	366	2	13|38	4.25	1	4
		S1_2,20636	K.AIVVLVINEGEANIELVGIK.E	2094.48	-1.2552	2	1	2.5228	0.3684	780.8	1	19|38	4.25	1	4
		S1_2,20692	K.AIVVLVINEGEANIELVGIK.E	2094.48	1.7768	2	1	2.9199	0.3912	1192.3	1	20|38	4.25	1	4
		S1_2,20845	K.AIVVLVINEGEANIELVGIK.E	2094.48	0.2398	2	1	3.7598	0.3641	2300.6	1	24|38	4.25	1	4
		S1_2,20871	K.AIVVLVINEGEANIELVGIK.E	2094.48	0.8978	2	1	4.0422	0.3833	2674.5	1	24|38	4.25	1	4
		S1_2,21352	K.AIVVLVINEGEANIELVGIK.E	2094.48	-0.0752	2	1	4.5971	0.2838	1801.7	1	23|38	4.25	1	4
		S1_2,21390	K.AIVVLVINEGEANIELVGIK.E	2094.48	0.9158	2	1	3.7404	0.3353	1883	1	22|38	4.25	1	4
		S1_2,21855	K.AIVVLVINEGEANIELVGIK.E	2094.48	-0.7822	2	1	5.3705	0.3508	3686.1	1	28|38	4.25	1	4
		S1_2,21878	K.AIVVLVINEGEANIELVGIK.E	2094.48	-0.0162	2	1	5.1202	0.3826	1851.2	1	25|38	4.25	1	4
		S1_2,22007	K.AIVVLVINEGEANIELVGIK.E	2094.48	2.0018	2	1	2.9713	0.4153	621.6	1	16|38	4.25	1	4
		S1_2,22138	K.AIVVLVINEGEANIELVGIK.E	2094.48	1.0428	2	1	3.9599	0.3688	1778.2	1	22|38	4.25	1	4
		S1_2,22548	K.AIVVLVINEGEANIELVGIK.E	2094.48	0.5528	2	1	3.8059	0.4883	1429.4	1	21|38	4.25	1	4
		S1_2,22566	K.AIVVLVINEGEANIELVGIK.E	2094.48	-0.3882	2	1	3.1096	0.2078	400.1	1	15|38	4.25	1	4
		S1_2,22622	K.AIVVLVINEGEANIELVGIK.E	2094.48	1.4368	2	1	2.6784	0.2285	617.4	1	17|38	4.25	1	4
		S1_2,23129	K.AIVVLVINEGEANIELVGIK.E	2094.48	-0.4552	2	1	4.0178	0.413	1112.6	1	21|38	4.25	1	4
		S1_2,23196	K.AIVVLVINEGEANIELVGIK.E	2094.48	2.1008	2	1	2.8084	0.3078	567.2	1	16|38	4.25	1	4
		S1_2,23233	K.AIVVLVINEGEANIELVGIK.E	2094.48	0.3058	2	1	4.2607	0.3657	2352.3	1	26|38	4.25	1	4
		S1_2,23641	K.AIVVLVINEGEANIELVGIK.E	2094.48	0.9298	2	1	4.7238	0.3306	2024	1	25|38	4.25	1	4
		S1_2,23680	K.AIVVLVINEGEANIELVGIK.E	2094.48	0.0288	2	1	5.0187	0.2656	2204.7	1	27|38	4.25	1	4
		S1_2,23802	K.AIVVLVINEGEANIELVGIK.E	2094.48	1.7138	2	1	3.1105	0.4106	1033.8	1	19|38	4.25	1	4
		S1_2,23821	K.AIVVLVINEGEANIELVGIK.E	2094.48	1.5778	2	1	3.6198	0.3836	1036	1	19|38	4.25	1	4
		S1_2,24215	K.AIVVLVINEGEANIELVGIK.E	2094.48	0.6048	2	1	4.1034	0.3248	2713.9	1	25|38	4.25	1	4
		S1_2,24242	K.AIVVLVINEGEANIELVGIK.E	2094.48	-0.2882	2	1	5.9121	0.3365	3236.2	1	28|38	4.25	1	4
		S1_2,24248	K.AIVVLVINEGEANIELVGIK.E	2094.48	1.4138	2	1	4.6639	0.3149	2875.2	1	28|38	4.25	1	4
		S1_2,24265	K.AIVVLVINEGEANIELVGIK.E	2094.48	1.7388	2	1	3.7868	0.4158	2112.6	1	26|38	4.25	1	4
		S1_2,24678	K.AIVVLVINEGEANIELVGIK.E	2094.48	-0.2052	2	1	5.1589	0.3813	2228.2	1	27|38	4.25	1	4
		S1_2,24709	K.AIVVLVINEGEANIELVGIK.E	2094.48	-0.8822	2	1	5.1883	0.3106	2263.1	1	25|38	4.25	1	4
		S1_2,24731	K.AIVVLVINEGEANIELVGIK.E	2094.48	0.5298	2	1	3.2671	0.3026	938.2	1	17|38	4.25	1	4
		S1_2,25386	K.AIVVLVINEGEANIELVGIK.E	2094.48	0.6938	2	1	3.9553	0.2495	3147.1	1	26|38	4.25	1	4
		S1_2,25398	K.AIVVLVINEGEANIELVGIK.E	2094.48	0.5648	2	1	4.4223	0.2657	3181.6	1	27|38	4.25	1	4
		S1_2,10545	K.DIENLIK.S	844.976	0.3969	1	1	2.063	0.1853	388.5	5	9|12	4.37	1	4
		S1_2,10565	K.DIENLIK.S	844.976	0.4549	1	1	2.1302	0.2049	399.8	3	9|12	4.37	1	4
		S1_2,10598	K.DIENLIK.S	844.976	1.1709	1	1	1.9666	0.1786	501.9	7	9|12	4.37	1	4
		S1_2,10730	K.DIENLIK.S	844.976	1.5109	1	1	1.9786	0.1886	411.2	5	9|12	4.37	1	4
		S1_2,12278	K.DIENLIK.S	844.976	0.1919	2	1	2.2694	0.1576	607	2	11|12	4.37	1	4
		S1_2,16748	K.DNVISQIPSQVQELAFPGSAK.D	2229.48	0.6804	2	1	3.2185	0.6389	1045.5	1	24|40	4.37	1	4
		S1_2,16760	K.DNVISQIPSQVQELAFPGSAK.D	2229.48	0.8194	2	1	2.7582	0.5067	600.3	1	20|40	4.37	1	4
		S1_2,16829	K.DNVISQIPSQVQELAFPGSAK.D	2229.48	-2.8576	2	1	3.4976	0.6093	529.1	1	19|40	4.37	1	4
		S1_2,16913	K.DNVISQIPSQVQELAFPGSAK.D	2229.48	1.5784	3	1	4.0446	0.5461	1301.1	1	30|80	4.37	1	4
		S1_2,16994	K.DNVISQIPSQVQELAFPGSAK.D	2229.48	1.4804	3	1	3.94	0.5906	1332.4	1	28|80	4.37	1	4
		S1_2,17201	K.DNVISQIPSQVQELAFPGSAK.D	2229.48	0.6584	2	1	3.6019	0.6688	898.4	1	23|40	4.37	1	4
		S1_2,17222	K.DNVISQIPSQVQELAFPGSAK.D	2229.48	0.7234	2	1	3.4196	0.6526	935.9	1	23|40	4.37	1	4
		S1_2,17243	K.DNVISQIPSQVQELAFPGSAK.D	2229.48	2.0044	2	1	3.2316	0.6479	778.3	1	22|40	4.37	1	4
		S1_2,17652	K.DNVISQIPSQVQELAFPGSAK.D	2229.48	1.7674	2	1	3.9498	0.666	753	1	23|40	4.37	1	4
		S1_2,17668	K.DNVISQIPSQVQELAFPGSAK.D	2229.48	-1.0196	2	1	4.207	0.5979	942.9	1	24|40	4.37	1	4
		S1_2,17670 - 17671	K.DNVISQIPSQVQELAFPGSAK.D	2229.48	0.9514	2	1	3.708	0.6467	954.6	1	24|40	4.37	1	4
		S1_2,17685	K.DNVISQIPSQVQELAFPGSAK.D	2229.48	0.8194	2	1	3.5063	0.6763	528	1	19|40	4.37	1	4
		S1_2,18137	K.DNVISQIPSQVQELAFPGSAK.D	2229.48	0.6754	2	1	3.0494	0.5635	868	1	20|40	4.37	1	4
		S1_2,18157	K.DNVISQIPSQVQELAFPGSAK.D	2229.48	-0.1866	2	1	3.7234	0.6193	355.4	1	18|40	4.37	1	4
		S1_2,18458	K.DNVISQIPSQVQELAFPGSAK.D	2229.48	1.6524	2	1	2.5801	0.532	403.8	1	16|40	4.37	1	4
		S1_2,18990	K.DNVISQIPSQVQELAFPGSAK.D	2229.48	0.2654	2	1	2.424	0.3897	613.9	1	17|40	4.37	1	4
		S1_2,19194	K.DNVISQIPSQVQELAFPGSAK.D	2229.48	-0.4406	2	1	2.4405	0.483	182.3	2	12|40	4.37	1	4
		S1_2,19380	K.DNVISQIPSQVQELAFPGSAK.D	2229.48	0.9524	2	1	2.8689	0.4244	399.6	1	15|40	4.37	1	4
		S1_2,20104	K.DNVISQIPSQVQELAFPGSAK.D	2229.48	0.5644	2	1	2.4905	0.4399	704.2	1	20|40	4.37	1	4
		S1_2,20214	K.DNVISQIPSQVQELAFPGSAK.D	2229.48	0.8374	2	1	2.6007	0.4754	512.3	1	18|40	4.37	1	4
		S1_2,20680	K.DNVISQIPSQVQELAFPGSAK.D	2229.48	-0.8346	2	1	2.3586	0.2997	114	4	10|40	4.37	1	4
		S1_2,20759	K.DNVISQIPSQVQELAFPGSAK.D	2229.48	0.1964	2	1	2.5309	0.4318	412.1	1	16|40	4.37	1	4
		S1_2,20846	K.DNVISQIPSQVQELAFPGSAK.D	2229.48	-0.9596	2	1	3.3743	0.4387	446	1	17|40	4.37	1	4
		S1_2,21645	K.DNVISQIPSQVQELAFPGSAK.D	2229.48	0.5844	2	1	2.6062	0.4754	348.7	1	14|40	4.37	1	4
		S1_2,21888	K.DNVISQIPSQVQELAFPGSAK.D	2229.48	-0.8016	2	1	2.8648	0.5342	460.7	1	14|40	4.37	1	4
		S1_2,22299	K.DNVISQIPSQVQELAFPGSAK.D	2229.48	0.7634	2	1	2.83	0.5155	592.8	1	18|40	4.37	1	4
		S1_2,22315	K.DNVISQIPSQVQELAFPGSAK.D	2229.48	1.0354	2	1	2.9052	0.4743	412.6	1	15|40	4.37	1	4
		S1_2,22863	K.DNVISQIPSQVQELAFPGSAK.D	2229.48	-0.0256	2	1	3.2987	0.5499	529.8	1	18|40	4.37	1	4
		S1_2,23115	K.DNVISQIPSQVQELAFPGSAK.D	2229.48	1.3524	2	1	2.242	0.4656	193.4	1	12|40	4.37	1	4
		S1_2,23126	K.DNVISQIPSQVQELAFPGSAK.D	2229.48	1.0774	2	1	2.6152	0.5294	674.7	1	18|40	4.37	1	4
		S1_2,23663	K.DNVISQIPSQVQELAFPGSAK.D	2229.48	-0.2906	2	1	2.9473	0.525	309.6	1	16|40	4.37	1	4
		S1_2,23709	K.DNVISQIPSQVQELAFPGSAK.D	2229.48	0.5004	2	1	2.2721	0.5354	354	1	15|40	4.37	1	4
		S1_2,24157	K.DNVISQIPSQVQELAFPGSAK.D	2229.48	-1.7846	2	1	2.2212	0.3742	318.2	1	13|40	4.37	1	4
		S1_2,24234	K.DNVISQIPSQVQELAFPGSAK.D	2229.48	-0.3776	2	1	3.0823	0.5764	361.9	1	16|40	4.37	1	4
		S1_2,24275	K.DNVISQIPSQVQELAFPGSAK.D	2229.48	0.1624	2	1	2.7413	0.455	773.2	1	18|40	4.37	1	4
		S1_2,24874	K.DNVISQIPSQVQELAFPGSAK.D	2229.48	1.9764	2	1	2.2877	0.5398	360.1	1	15|40	4.37	1	4
		S1_2,4324	K.ESEEEEEDQDEDEEQDK.E	2112.92	0.9552	2	1	2.7834	0.3695	1122.1	1	17|32	3.43	1	4
		S1_2,5442	K.ESEEEEEDQDEDEEQDKESQESEGSESQR.E	3447.18	-0.6196	3	1	5.4633	0.6843	2223.5	1	43|112	3.57	1	4
		S1_2,5447	K.ESEEEEEDQDEDEEQDKESQESEGSESQR.E	3447.18	1.6864	3	1	4.7957	0.6062	1758.1	1	39|112	3.57	1	4
		S1_2,5468	K.ESEEEEEDQDEDEEQDKESQESEGSESQR.E	3447.18	1.2494	3	1	4.9754	0.6042	3165.2	1	42|112	3.57	1	4
		S1_2,5216	K.ESEEEEEDQDEDEEQDKESQESEGSESQREPR.R	3829.6	0.965	3	1	4.1208	0.4923	689.1	1	31|124	3.71	1	4
		S1_2,5263	K.ESEEEEEDQDEDEEQDKESQESEGSESQREPR.R	3829.6	1.071	3	1	4.9816	0.5606	1074.9	1	38|124	3.71	1	4
		S1_2,5714	K.ESEEEEEDQDEDEEQDKESQESEGSESQREPR.R	3829.6	1.045	3	1	3.7553	0.4099	748.9	1	28|124	3.71	1	4
		S1_2,5736	K.ESEEEEEDQDEDEEQDKESQESEGSESQREPR.R	3829.6	0.791	3	1	4.9331	0.5328	1092.7	1	34|124	3.71	1	4
		S1_2,14998	K.FEEINKVLFGR.E	1352.56	-0.9548	2	1	2.4111	0.268	972.7	1	14|20	6.14	1	4
		S1_2,15017	K.FEEINKVLFGR.E	1352.56	-1.0208	2	1	2.8453	0.3083	776	1	14|20	6.14	1	4
		S1_2,2042	K.GSEEEQDER.E	1079.01	-1.8409	2	1	2.5854	0.4262	718.5	1	11|16	3.91	1	4
		S1_2,10169	K.LFEITPEK.N	977.136	0.5769	1	1	2.3089	0.2929	583.8	2	11|14	4.53	1	4
		S1_2,10189	K.LFEITPEK.N	977.136	0.5899	1	1	2.2318	0.1986	524	2	10|14	4.53	1	4
		S1_2,10568	K.LFEITPEKNPQLR.D	1585.83	-1.5719	2	1	2.8887	0.3598	643	1	16|24	6.14	1	4
		S1_2,8535	K.NILEASYDTK.F	1154.25	0.693	1	1	2.1694	0.4757	1140.5	1	14|18	4.37	3	10
		S1_2,8550	K.NILEASYDTK.F	1154.25	0.686	1	1	2.1448	0.4288	795.7	1	12|18	4.37	3	10
		S1_2,8567	K.NILEASYDTK.F	1154.25	-1.322	1	1	2.6878	0.4366	1361	1	14|18	4.37	3	10
		S1_2,8578	K.NILEASYDTK.F	1154.25	-1.408	1	1	2.7144	0.4063	777.5	1	12|18	4.37	3	10
		S1_2,8826	K.NILEASYDTK.F	1154.25	-1.62	2	1	2.8928	0.4083	764.3	1	14|18	4.37	3	10
		S1_2,8851	K.NILEASYDTK.F	1154.25	-1.558	2	1	2.3263	0.4257	865.7	1	15|18	4.37	3	10
		S1_2,8996	K.NILEASYDTK.F	1154.25	-0.539	2	1	2.2865	0.5228	973.9	1	15|18	4.37	3	10
		S1_2,11785	K.NILEASYDTKFEEINK.V	1915.09	0.848	2	1	2.3616	0.3617	513.8	1	18|30	4.41	3	10
		S1_2,11807	K.NILEASYDTKFEEINK.V	1915.09	0.786	2	1	2.4807	0.375	741.3	1	19|30	4.41	3	10
		S1_2,12268	K.NILEASYDTKFEEINK.V	1915.09	0.653	2	1	2.9954	0.4963	1111.7	1	19|30	4.41	3	10
		S1_2,12288	K.NILEASYDTKFEEINK.V	1915.09	0.6	2	1	3.4648	0.4251	1498.5	1	20|30	4.41	3	10
		S1_2,12290	K.NILEASYDTKFEEINK.V	1915.09	2.848	2	1	2.9389	0.409	1903.7	1	21|30	4.41	3	10
		S1_2,12826	K.NILEASYDTKFEEINK.V	1915.09	0.231	2	1	2.5218	0.2994	1007.5	1	19|30	4.41	3	10
		S1_2,13370	K.NILEASYDTKFEEINK.V	1915.09	-0.065	2	1	2.4809	0.3461	636.1	1	15|30	4.41	3	10
		S1_2,13407	K.NILEASYDTKFEEINK.V	1915.09	0.338	2	1	2.6525	0.3748	628.2	1	16|30	4.41	3	10
		S1_2,14280	K.NILEASYDTKFEEINK.V	1915.09	-0.519	2	1	2.793	0.3992	725	1	15|30	4.41	3	10
		S1_2,14295	K.NILEASYDTKFEEINK.V	1915.09	-1.152	2	1	3.0925	0.4966	864.7	1	16|30	4.41	3	10
		S1_2,14342	K.NILEASYDTKFEEINK.V	1915.09	0.204	2	1	3.0355	0.4361	456.7	1	14|30	4.41	3	10
		S1_2,14381	K.NILEASYDTKFEEINK.V	1915.09	0.393	2	1	3.2166	0.4539	1550.2	1	21|30	4.41	3	10
		S1_2,15644	K.NILEASYDTKFEEINK.V	1915.09	-0.316	2	1	2.3161	0.4089	91.1	3	11|30	4.41	3	10
		S1_2,16506	K.NILEASYDTKFEEINK.V	1915.09	0.741	2	1	3.1175	0.4663	575.3	1	14|30	4.41	3	10
		S1_2,16713	K.NILEASYDTKFEEINK.V	1915.09	-0.21	2	1	3.0835	0.5232	797.6	1	16|30	4.41	3	10
		S1_2,17730	K.NILEASYDTKFEEINK.V	1915.09	0.113	2	1	2.2194	0.1938	284.6	2	12|30	4.41	3	10
		S1_2,18325	K.NILEASYDTKFEEINK.V	1915.09	-0.479	2	1	2.8616	0.3567	637.7	1	14|30	4.41	3	10
		S1_2,18700	K.NILEASYDTKFEEINK.V	1915.09	-0.601	2	1	2.2926	0.3515	380.1	1	12|30	4.41	3	10
		S1_2,19134	K.NILEASYDTKFEEINK.V	1915.09	-1.423	2	1	2.2189	0.2618	97.3	43	8|30	4.41	3	10
		S1_2,19182	K.NILEASYDTKFEEINK.V	1915.09	-0.696	2	1	2.6485	0.1354	260.8	4	12|30	4.41	3	10
		S1_2,19670	K.NILEASYDTKFEEINK.V	1915.09	0.532	2	1	2.763	0.4288	409.8	1	12|30	4.41	3	10
		S1_2,19735	K.NILEASYDTKFEEINK.V	1915.09	1.186	2	1	2.5542	0.4152	764.2	1	16|30	4.41	3	10
		S1_2,20286	K.NILEASYDTKFEEINK.V	1915.09	1.974	2	1	2.9911	0.4254	807.1	1	14|30	4.41	3	10
		S1_2,20597	K.NILEASYDTKFEEINK.V	1915.09	-0.975	2	1	3.5329	0.4893	391.1	1	15|30	4.41	3	10
		S1_2,20601	K.NILEASYDTKFEEINK.V	1915.09	1.073	2	1	2.986	0.481	753.3	1	14|30	4.41	3	10
		S1_2,20762	K.NILEASYDTKFEEINK.V	1915.09	0.317	2	1	3.2871	0.5059	1095.4	1	19|30	4.41	3	10
		S1_2,20823	K.NILEASYDTKFEEINK.V	1915.09	-0.208	2	1	2.5338	0.48	372	1	13|30	4.41	3	10
		S1_2,21104	K.NILEASYDTKFEEINK.V	1915.09	0.98	2	1	3.1015	0.3773	649.1	1	17|30	4.41	3	10
		S1_2,21534	K.NILEASYDTKFEEINK.V	1915.09	-1.68	2	1	2.4474	0.2909	263.4	1	14|30	4.41	3	10
		S1_2,21583	K.NILEASYDTKFEEINK.V	1915.09	-0.704	2	1	3.0546	0.3816	331.5	1	12|30	4.41	3	10
		S1_2,21942	K.NILEASYDTKFEEINK.V	1915.09	0.729	2	1	3.2204	0.5008	1031.6	1	17|30	4.41	3	10
		S1_2,21981	K.NILEASYDTKFEEINK.V	1915.09	0.364	2	1	2.803	0.4189	835.4	1	16|30	4.41	3	10
		S1_2,22412	K.NILEASYDTKFEEINK.V	1915.09	-0.468	2	1	2.3465	0.1773	412.1	1	12|30	4.41	3	10
		S1_2,22467	K.NILEASYDTKFEEINK.V	1915.09	-0.384	2	1	2.7131	0.3523	584.4	1	15|30	4.41	3	10
		S1_2,22733	K.NILEASYDTKFEEINK.V	1915.09	0.886	2	1	2.9988	0.4753	676.4	1	14|30	4.41	3	10
		S1_2,22819	K.NILEASYDTKFEEINK.V	1915.09	0.657	2	1	2.6249	0.4644	354.4	1	11|30	4.41	3	10
		S1_2,23256	K.NILEASYDTKFEEINK.V	1915.09	0.537	2	1	2.9678	0.4189	1042.1	1	17|30	4.41	3	10
		S1_2,23297	K.NILEASYDTKFEEINK.V	1915.09	0.067	2	1	2.7295	0.4075	512.4	1	13|30	4.41	3	10
		S1_2,23704	K.NILEASYDTKFEEINK.V	1915.09	-0.241	2	1	2.9645	0.3669	450.7	1	12|30	4.41	3	10
		S1_2,23723	K.NILEASYDTKFEEINK.V	1915.09	0.741	2	1	2.537	0.4417	472.7	1	13|30	4.41	3	10
		S1_2,24120	K.NILEASYDTKFEEINK.V	1915.09	1.221	2	1	2.2744	0.3481	739.6	1	14|30	4.41	3	10
		S1_2,24144	K.NILEASYDTKFEEINK.V	1915.09	0.76	2	1	3.3352	0.4948	1683.9	1	20|30	4.41	3	10
		S1_2,24577	K.NILEASYDTKFEEINK.V	1915.09	-1.019	2	1	4.3662	0.5861	1654.2	1	19|30	4.41	3	10
		S1_2,24582	K.NILEASYDTKFEEINK.V	1915.09	1.201	2	1	3.0578	0.4502	1634.5	1	21|30	4.41	3	10
		S1_2,24598	K.NILEASYDTKFEEINK.V	1915.09	0.388	2	1	3.1228	0.4026	1424	1	19|30	4.41	3	10
		S1_2,25450	K.NILEASYDTKFEEINK.V	1915.09	0.765	2	1	3.7584	0.5911	1821.7	1	21|30	4.41	3	10
		S1_2,4627	K.RSQQLQNLR.D	1143.28	-1.315	2	1	3.122	0.3197	1959.1	1	15|16	12	1	4
		S1_2,4647	K.RSQQLQNLR.D	1143.28	-1.723	2	1	2.8051	0.3792	1990.9	1	15|16	12	1	4
		S1_2,4685	K.RSQQLQNLR.D	1143.28	0.367	2	1	3.3355	0.3648	1865.4	1	15|16	12	1	4
		S1_2,4706	K.RSQQLQNLR.D	1143.28	0.286	2	1	2.904	0.4387	1473.9	1	14|16	12	1	4
		S1_2,8095	K.SQSESYFVDAQPQQK.E	1742.82	0.3754	2	1	2.4486	0.5088	896.8	1	18|28	4.37	1	4
		S1_2,8109	K.SQSESYFVDAQPQQK.E	1742.82	0.4824	2	1	3.291	0.5202	1238.1	1	19|28	4.37	1	4
		S1_2,8269	K.SQSESYFVDAQPQQK.E	1742.82	1.5264	2	1	2.205	0.1798	730	1	15|28	4.37	1	4
		S1_2,8570	K.SQSESYFVDAQPQQK.E	1742.82	0.4564	2	1	3.2368	0.4855	1344.2	1	21|28	4.37	1	4
		S1_2,8591	K.SQSESYFVDAQPQQK.E	1742.82	0.5024	2	1	3.2629	0.5585	1438.9	1	20|28	4.37	1	4
		S1_2,9088	K.SQSESYFVDAQPQQK.E	1742.82	0.4054	2	1	2.8795	0.5409	789.1	1	16|28	4.37	1	4
		S1_2,10853	K.TISSEDKPFNLR.S	1407.55	1.507	2	1	2.9064	0.1424	962.9	1	17|22	5.74	3	10
		S1_2,10906	K.TISSEDKPFNLR.S	1407.55	1.087	2	1	2.6496	0.1077	957.9	1	17|22	5.74	3	10
		S1_2,7116	K.VEEEEECEEGQIPR.P	1733.76	0.6269	2	1	2.9392	0.2096	2000.5	1	22|26	3.83	1	4
		S1_2,7123	K.VEEEEECEEGQIPR.P	1733.76	0.5519	2	1	2.9183	0.2066	2276.5	1	21|26	3.83	1	4
		S1_2,6581	K.VLFGREEGQQQGEER.L	1762.86	0.4141	2	1	2.3399	0.371	938.6	1	16|28	4.49	1	4
		S1_2,6597	K.VLFGREEGQQQGEER.L	1762.86	0.5331	2	1	2.6719	0.3301	1080.2	1	18|28	4.49	1	4
		S1_2,20888	R.DLDVFLSVVDM*NEGALFLPHFNSK.A	2725.07	0.5029	3	1	3.8951	0.5616	1026.8	1	33|92	4.22	1	4
		S1_2,20905	R.DLDVFLSVVDM*NEGALFLPHFNSK.A	2725.07	1.0029	3	1	4.5604	0.6567	1795.7	1	37|92	4.22	1	4
		S1_2,21318	R.DLDVFLSVVDM*NEGALFLPHFNSK.A	2725.07	-0.6011	3	1	4.1187	0.52	709	1	28|92	4.22	1	4
		S1_2,21320	R.DLDVFLSVVDM*NEGALFLPHFNSK.A	2725.07	2.0149	3	1	3.7599	0.5196	800.4	1	31|92	4.22	1	4
		S1_2,21339	R.DLDVFLSVVDM*NEGALFLPHFNSK.A	2725.07	0.4589	3	1	3.9315	0.4847	1248.9	1	30|92	4.22	1	4
		S1_2,21461	R.DLDVFLSVVDM*NEGALFLPHFNSK.A	2725.07	2.1309	3	1	4.5167	0.568	1013.8	1	34|92	4.22	1	4
		S1_2,22347	R.DLDVFLSVVDM*NEGALFLPHFNSK.A	2725.07	0.5019	3	1	3.9055	0.4923	1096.8	1	33|92	4.22	1	4
		S1_2,23295	R.DLDVFLSVVDM*NEGALFLPHFNSK.A	2725.07	0.4349	3	1	3.8764	0.4187	1184.4	1	32|92	4.22	1	4
		S1_2,21777	R.DLDVFLSVVDMNEGALFLPHFNSK.A	2709.07	0.5835	2	1	2.5214	0.4722	701.7	1	17|46	4.22	1	4
		S1_2,21794	R.DLDVFLSVVDMNEGALFLPHFNSK.A	2709.07	0.3155	2	1	3.2292	0.4422	1094.1	1	22|46	4.22	1	4
		S1_2,21800	R.DLDVFLSVVDMNEGALFLPHFNSK.A	2709.07	1.1105	3	1	4.2862	0.5873	1925.4	1	37|92	4.22	1	4
		S1_2,4255	R.DPIYSNK.L	836.912	0.3463	1	1	2.3647	0.4606	283.5	1	9|12	5.84	3	10
		S1_2,4293	R.DPIYSNK.L	836.912	0.4243	1	1	2.1866	0.3764	303	1	9|12	5.84	3	10
		S1_2,8473	R.DSYNLQSGDALR.V	1339.39	0.4514	2	1	2.5784	0.5121	1074	1	17|22	4.21	1	4
		S1_2,8928	R.DSYNLQSGDALR.V	1339.39	0.3274	2	1	2.9185	0.5287	1501.3	1	18|22	4.21	1	4
		S1_2,8948 - 8949	R.DSYNLQSGDALR.V	1339.39	0.2164	2	1	2.7742	0.505	1228	1	17|22	4.21	1	4
		S1_2,8969	R.DSYNLQSGDALR.V	1339.39	0.9344	2	1	2.5935	0.4987	1066.9	1	17|22	4.21	1	4
		S1_2,1936	R.EEGQQQGEER.L	1190.16	-2.5003	2	1	2.5215	0.2938	631.6	1	13|18	4.09	1	4
		S1_2,2236	R.EEGQQQGEER.L	1190.16	0.9647	2	1	2.3159	0.1587	813.2	2	14|18	4.09	1	4
		S1_2,16462	R.FESFFLSSTQAQQSYLQGFSK.N	2431.64	-1.861	2	1	3.2027	0.5061	413.7	1	14|40	6	1	4
		S1_2,16685	R.FESFFLSSTQAQQSYLQGFSK.N	2431.64	-0.631	2	1	4.0528	0.6646	1457.2	1	22|40	6	1	4
		S1_2,16693	R.FESFFLSSTQAQQSYLQGFSK.N	2431.64	1.262	2	1	3.5757	0.6234	1477.1	1	21|40	6	1	4
		S1_2,16703	R.FESFFLSSTQAQQSYLQGFSK.N	2431.64	1.096	2	1	2.835	0.5678	1147.1	1	20|40	6	1	4
		S1_2,16714	R.FESFFLSSTQAQQSYLQGFSK.N	2431.64	-1.683	3	1	4.6199	0.6268	615.2	1	24|80	6	1	4
		S1_2,16722	R.FESFFLSSTQAQQSYLQGFSK.N	2431.64	0.478	3	1	4.4514	0.5653	1710.2	1	32|80	6	1	4
		S1_2,16745	R.FESFFLSSTQAQQSYLQGFSK.N	2431.64	0.674	3	1	4.2427	0.589	1495.4	1	31|80	6	1	4
		S1_2,16888	R.FESFFLSSTQAQQSYLQGFSK.N	2431.64	-2.775	2	1	3.8433	0.6296	1426.8	1	20|40	6	1	4
		S1_2,16907	R.FESFFLSSTQAQQSYLQGFSK.N	2431.64	-2.9	2	1	4.9798	0.6607	1677	1	23|40	6	1	4
		S1_2,17102	R.FESFFLSSTQAQQSYLQGFSK.N	2431.64	2.901	2	1	2.9222	0.6382	1520.8	1	23|40	6	1	4
		S1_2,17138	R.FESFFLSSTQAQQSYLQGFSK.N	2431.64	1.009	2	1	3.3444	0.7268	1904.6	1	23|40	6	1	4
		S1_2,17204	R.FESFFLSSTQAQQSYLQGFSK.N	2431.64	0.085	3	1	4.5818	0.699	2106.5	1	35|80	6	1	4
		S1_2,17266	R.FESFFLSSTQAQQSYLQGFSK.N	2431.64	0.906	3	1	4.1436	0.5759	1117.3	1	30|80	6	1	4
		S1_2,17286	R.FESFFLSSTQAQQSYLQGFSK.N	2431.64	0.946	3	1	4.2929	0.5769	1728	1	35|80	6	1	4
		S1_2,17353	R.FESFFLSSTQAQQSYLQGFSK.N	2431.64	-2.875	2	1	4.4945	0.7116	2704.5	1	25|40	6	1	4
		S1_2,17374	R.FESFFLSSTQAQQSYLQGFSK.N	2431.64	-2.805	2	1	4.4499	0.6992	1027	1	21|40	6	1	4
		S1_2,17580	R.FESFFLSSTQAQQSYLQGFSK.N	2431.64	1.073	2	1	3.2713	0.6128	1423.1	1	22|40	6	1	4
		S1_2,17602	R.FESFFLSSTQAQQSYLQGFSK.N	2431.64	0.982	2	1	2.9005	0.5824	1221.6	1	19|40	6	1	4
		S1_2,17756	R.FESFFLSSTQAQQSYLQGFSK.N	2431.64	0.336	3	1	3.8631	0.4522	613.9	1	28|80	6	1	4
		S1_2,17886	R.FESFFLSSTQAQQSYLQGFSK.N	2431.64	-2.831	2	1	4.8473	0.6734	1620.7	1	23|40	6	1	4
		S1_2,18041	R.FESFFLSSTQAQQSYLQGFSK.N	2431.64	1	2	1	2.9749	0.6366	998.6	1	18|40	6	1	4
		S1_2,18063	R.FESFFLSSTQAQQSYLQGFSK.N	2431.64	-0.874	2	1	4.926	0.6506	1392.5	1	23|40	6	1	4
		S1_2,18065	R.FESFFLSSTQAQQSYLQGFSK.N	2431.64	1.083	2	1	3.2194	0.6208	1392.8	1	20|40	6	1	4
		S1_2,18089	R.FESFFLSSTQAQQSYLQGFSK.N	2431.64	1.056	2	1	2.7187	0.6103	1932.7	1	24|40	6	1	4
		S1_2,18526	R.FESFFLSSTQAQQSYLQGFSK.N	2431.64	1.077	2	1	2.5368	0.6053	954.1	1	17|40	6	1	4
		S1_2,18548	R.FESFFLSSTQAQQSYLQGFSK.N	2431.64	-1.106	2	1	5.11	0.747	1982.5	1	25|40	6	1	4
		S1_2,18550	R.FESFFLSSTQAQQSYLQGFSK.N	2431.64	0.936	2	1	2.7114	0.5358	1154.7	1	19|40	6	1	4
		S1_2,18567	R.FESFFLSSTQAQQSYLQGFSK.N	2431.64	0.264	2	1	3.1886	0.5959	2432.5	1	26|40	6	1	4
		S1_2,18582	R.FESFFLSSTQAQQSYLQGFSK.N	2431.64	1.917	2	1	3.5522	0.6998	2365.5	1	25|40	6	1	4
		S1_2,18623	R.FESFFLSSTQAQQSYLQGFSK.N	2431.64	1.963	2	1	3.0114	0.6599	1990	1	24|40	6	1	4
		S1_2,18740	R.FESFFLSSTQAQQSYLQGFSK.N	2431.64	-0.15	3	1	4.2217	0.4957	859.2	1	26|80	6	1	4
		S1_2,19044	R.FESFFLSSTQAQQSYLQGFSK.N	2431.64	1.627	3	1	4.2487	0.5959	837.4	1	26|80	6	1	4
		S1_2,19050	R.FESFFLSSTQAQQSYLQGFSK.N	2431.64	1.121	2	1	3.1584	0.6225	1411.2	1	20|40	6	1	4
		S1_2,19072 - 19073	R.FESFFLSSTQAQQSYLQGFSK.N	2431.64	0.138	2	1	3.9821	0.657	1543	1	24|40	6	1	4
		S1_2,19092	R.FESFFLSSTQAQQSYLQGFSK.N	2431.64	0.609	2	1	2.8864	0.6542	1516	1	21|40	6	1	4
		S1_2,19095	R.FESFFLSSTQAQQSYLQGFSK.N	2431.64	1.814	2	1	3.0134	0.6656	1526.8	1	21|40	6	1	4
		S1_2,19118	R.FESFFLSSTQAQQSYLQGFSK.N	2431.64	1.886	2	1	3.3152	0.6652	1609.3	1	22|40	6	1	4
		S1_2,19454	R.FESFFLSSTQAQQSYLQGFSK.N	2431.64	-0.589	3	1	3.8027	0.392	615.7	1	24|80	6	1	4
		S1_2,19474	R.FESFFLSSTQAQQSYLQGFSK.N	2431.64	1.081	3	1	4.1074	0.6036	1177.6	1	29|80	6	1	4
		S1_2,19498	R.FESFFLSSTQAQQSYLQGFSK.N	2431.64	1.546	3	1	4.172	0.6334	957	1	27|80	6	1	4
		S1_2,19532	R.FESFFLSSTQAQQSYLQGFSK.N	2431.64	1.018	2	1	2.8682	0.5359	1205.7	1	19|40	6	1	4
		S1_2,19540	R.FESFFLSSTQAQQSYLQGFSK.N	2431.64	-2.815	2	1	3.8174	0.6453	1024.4	1	19|40	6	1	4
		S1_2,19553	R.FESFFLSSTQAQQSYLQGFSK.N	2431.64	1.105	2	1	3.2047	0.63	1932.5	1	24|40	6	1	4
		S1_2,19646	R.FESFFLSSTQAQQSYLQGFSK.N	2431.64	-2.892	2	1	4.6047	0.7008	1815.5	1	23|40	6	1	4
		S1_2,19719	R.FESFFLSSTQAQQSYLQGFSK.N	2431.64	-2.571	2	1	4.6796	0.7144	1730.8	1	22|40	6	1	4
		S1_2,19963	R.FESFFLSSTQAQQSYLQGFSK.N	2431.64	-0.427	3	1	4.4712	0.5638	1314.9	1	28|80	6	1	4
		S1_2,19974	R.FESFFLSSTQAQQSYLQGFSK.N	2431.64	1.167	2	1	3.1017	0.6851	1287.7	1	20|40	6	1	4
		S1_2,19994	R.FESFFLSSTQAQQSYLQGFSK.N	2431.64	1.086	2	1	3.0048	0.6215	1591.4	1	22|40	6	1	4
		S1_2,20004	R.FESFFLSSTQAQQSYLQGFSK.N	2431.64	0.385	3	1	4.4874	0.6126	772.4	1	26|80	6	1	4
		S1_2,20124	R.FESFFLSSTQAQQSYLQGFSK.N	2431.64	-1.993	2	1	4.7894	0.7181	1567.2	1	22|40	6	1	4
		S1_2,20235	R.FESFFLSSTQAQQSYLQGFSK.N	2431.64	-2.885	2	1	4.205	0.6952	1243.5	1	22|40	6	1	4
		S1_2,20414	R.FESFFLSSTQAQQSYLQGFSK.N	2431.64	0.122	2	1	3.2132	0.6354	1742.2	1	22|40	6	1	4
		S1_2,20417	R.FESFFLSSTQAQQSYLQGFSK.N	2431.64	1.697	2	1	3.4837	0.5553	1483.1	1	21|40	6	1	4
		S1_2,20435	R.FESFFLSSTQAQQSYLQGFSK.N	2431.64	1.065	2	1	3.5799	0.6414	2053.2	1	23|40	6	1	4
		S1_2,20515	R.FESFFLSSTQAQQSYLQGFSK.N	2431.64	-1.486	3	1	4.4668	0.5075	702.6	1	25|80	6	1	4
		S1_2,20731	R.FESFFLSSTQAQQSYLQGFSK.N	2431.64	-2.803	2	1	2.7791	0.4893	812.6	1	19|40	6	1	4
		S1_2,20751	R.FESFFLSSTQAQQSYLQGFSK.N	2431.64	-2.836	2	1	2.5503	0.3766	386.8	1	15|40	6	1	4
		S1_2,20856	R.FESFFLSSTQAQQSYLQGFSK.N	2431.64	1.165	2	1	3.9741	0.7108	1523.8	1	22|40	6	1	4
		S1_2,20928	R.FESFFLSSTQAQQSYLQGFSK.N	2431.64	2.818	2	1	2.5316	0.578	853.1	1	17|40	6	1	4
		S1_2,21252	R.FESFFLSSTQAQQSYLQGFSK.N	2431.64	-2.657	2	1	3.6744	0.5987	863.6	1	17|40	6	1	4
		S1_2,21276	R.FESFFLSSTQAQQSYLQGFSK.N	2431.64	-1.507	2	1	4.6537	0.7117	1148.6	1	22|40	6	1	4
		S1_2,21296	R.FESFFLSSTQAQQSYLQGFSK.N	2431.64	-0.757	2	1	4.1709	0.6899	1189	1	22|40	6	1	4
		S1_2,21359	R.FESFFLSSTQAQQSYLQGFSK.N	2431.64	0.769	2	1	2.7556	0.6156	1369.9	1	21|40	6	1	4
		S1_2,21380	R.FESFFLSSTQAQQSYLQGFSK.N	2431.64	1.819	2	1	2.8626	0.6005	860.3	1	18|40	6	1	4
		S1_2,21402	R.FESFFLSSTQAQQSYLQGFSK.N	2431.64	1.079	2	1	3.1142	0.64	1498.8	1	21|40	6	1	4
		S1_2,21817	R.FESFFLSSTQAQQSYLQGFSK.N	2431.64	0.961	3	1	4.2358	0.5786	1036.1	1	28|80	6	1	4
		S1_2,21822	R.FESFFLSSTQAQQSYLQGFSK.N	2431.64	1.944	2	1	3.3446	0.6619	2281.7	1	25|40	6	1	4
		S1_2,21826	R.FESFFLSSTQAQQSYLQGFSK.N	2431.64	-2.572	2	1	3.8996	0.6281	1320.5	1	19|40	6	1	4
		S1_2,21843	R.FESFFLSSTQAQQSYLQGFSK.N	2431.64	1.127	2	1	3.0844	0.5606	1231.8	1	19|40	6	1	4
		S1_2,21867	R.FESFFLSSTQAQQSYLQGFSK.N	2431.64	1.24	3	1	4.894	0.6465	1872.8	1	32|80	6	1	4
		S1_2,21869	R.FESFFLSSTQAQQSYLQGFSK.N	2431.64	-2.958	2	1	4.3119	0.6498	1698.1	1	22|40	6	1	4
		S1_2,22117	R.FESFFLSSTQAQQSYLQGFSK.N	2431.64	-1.924	2	1	4.7853	0.6936	1999	1	24|40	6	1	4
		S1_2,22241	R.FESFFLSSTQAQQSYLQGFSK.N	2431.64	1.14	2	1	2.7353	0.6205	1106.8	1	19|40	6	1	4
		S1_2,22262	R.FESFFLSSTQAQQSYLQGFSK.N	2431.64	1.018	2	1	3.0405	0.6317	1117.6	1	18|40	6	1	4
		S1_2,22265	R.FESFFLSSTQAQQSYLQGFSK.N	2431.64	-2.65	2	1	3.6006	0.6652	1106.5	1	19|40	6	1	4
		S1_2,22290	R.FESFFLSSTQAQQSYLQGFSK.N	2431.64	-2.88	2	1	3.6923	0.5826	920.3	1	17|40	6	1	4
		S1_2,22329	R.FESFFLSSTQAQQSYLQGFSK.N	2431.64	-0.104	3	1	4.6388	0.5817	1428.6	1	30|80	6	1	4
		S1_2,22661	R.FESFFLSSTQAQQSYLQGFSK.N	2431.64	1.089	2	1	3.5389	0.6484	1694.5	1	23|40	6	1	4
		S1_2,22683	R.FESFFLSSTQAQQSYLQGFSK.N	2431.64	1.009	2	1	3.5157	0.6455	2116.9	1	24|40	6	1	4
		S1_2,22748	R.FESFFLSSTQAQQSYLQGFSK.N	2431.64	-2.88	2	1	3.8239	0.6261	1022.8	1	19|40	6	1	4
		S1_2,22835	R.FESFFLSSTQAQQSYLQGFSK.N	2431.64	-0.427	3	1	4.7408	0.6381	823.7	1	28|80	6	1	4
		S1_2,22850	R.FESFFLSSTQAQQSYLQGFSK.N	2431.64	-2.77	2	1	3.8062	0.6486	1364.6	1	20|40	6	1	4
		S1_2,22852	R.FESFFLSSTQAQQSYLQGFSK.N	2431.64	0.894	3	1	4.3124	0.577	1410.5	1	28|80	6	1	4
		S1_2,22894	R.FESFFLSSTQAQQSYLQGFSK.N	2431.64	-2.762	2	1	3.8017	0.6481	1269.2	1	21|40	6	1	4
		S1_2,23081 - 23082	R.FESFFLSSTQAQQSYLQGFSK.N	2431.64	0.967	2	1	3.3157	0.6607	2185.2	1	24|40	6	1	4
		S1_2,23102	R.FESFFLSSTQAQQSYLQGFSK.N	2431.64	0.942	2	1	3.2336	0.659	1208.4	1	20|40	6	1	4
		S1_2,23253	R.FESFFLSSTQAQQSYLQGFSK.N	2431.64	-1.044	3	1	3.8764	0.4534	675.5	1	22|80	6	1	4
		S1_2,23271	R.FESFFLSSTQAQQSYLQGFSK.N	2431.64	0.792	3	1	3.8175	0.5449	1322.9	1	29|80	6	1	4
		S1_2,23294	R.FESFFLSSTQAQQSYLQGFSK.N	2431.64	-2.595	2	1	4.2975	0.6481	1075.1	1	20|40	6	1	4
		S1_2,23320	R.FESFFLSSTQAQQSYLQGFSK.N	2431.64	-2.773	2	1	4.0957	0.6105	1080.5	1	22|40	6	1	4
		S1_2,23501 - 23502	R.FESFFLSSTQAQQSYLQGFSK.N	2431.64	1.121	2	1	3.572	0.6406	2052.1	1	25|40	6	1	4
		S1_2,23522	R.FESFFLSSTQAQQSYLQGFSK.N	2431.64	0.957	2	1	3.4405	0.6544	2128.9	1	24|40	6	1	4
		S1_2,23681	R.FESFFLSSTQAQQSYLQGFSK.N	2431.64	0.603	3	1	5.2082	0.6091	1772.1	1	34|80	6	1	4
		S1_2,23702	R.FESFFLSSTQAQQSYLQGFSK.N	2431.64	1.077	3	1	5.2667	0.6691	2996.5	1	37|80	6	1	4
		S1_2,23780	R.FESFFLSSTQAQQSYLQGFSK.N	2431.64	-2.854	2	1	4.1211	0.6207	994.6	1	19|40	6	1	4
		S1_2,23921	R.FESFFLSSTQAQQSYLQGFSK.N	2431.64	1.097	2	1	3.3916	0.6501	1556.2	1	21|40	6	1	4
		S1_2,23942	R.FESFFLSSTQAQQSYLQGFSK.N	2431.64	1.245	2	1	3.3818	0.6157	1710.5	1	22|40	6	1	4
		S1_2,24093	R.FESFFLSSTQAQQSYLQGFSK.N	2431.64	0.148	3	1	4.4581	0.6215	1026.3	1	30|80	6	1	4
		S1_2,24115	R.FESFFLSSTQAQQSYLQGFSK.N	2431.64	0.547	3	1	4.246	0.6483	1880.3	1	32|80	6	1	4
		S1_2,24132	R.FESFFLSSTQAQQSYLQGFSK.N	2431.64	-1.778	2	1	4.3489	0.6694	1800.7	1	23|40	6	1	4
		S1_2,24237	R.FESFFLSSTQAQQSYLQGFSK.N	2431.64	-1.868	2	1	4.9464	0.6953	1704	1	23|40	6	1	4
		S1_2,24278	R.FESFFLSSTQAQQSYLQGFSK.N	2431.64	-1.94	2	1	5.2726	0.7278	1702.8	1	23|40	6	1	4
		S1_2,24362	R.FESFFLSSTQAQQSYLQGFSK.N	2431.64	1.053	2	1	2.7998	0.6201	1109.7	1	19|40	6	1	4
		S1_2,24383	R.FESFFLSSTQAQQSYLQGFSK.N	2431.64	1.036	2	1	3.3186	0.6499	1336.1	1	22|40	6	1	4
		S1_2,24560	R.FESFFLSSTQAQQSYLQGFSK.N	2431.64	0.732	3	1	5.0212	0.6609	794.9	1	25|80	6	1	4
		S1_2,24581	R.FESFFLSSTQAQQSYLQGFSK.N	2431.64	0.282	3	1	4.7137	0.5569	1949.7	1	30|80	6	1	4
		S1_2,24768	R.FESFFLSSTQAQQSYLQGFSK.N	2431.64	-2.933	2	1	4.701	0.6816	1082.3	1	20|40	6	1	4
		S1_2,24803	R.FESFFLSSTQAQQSYLQGFSK.N	2431.64	0.215	2	1	3.4905	0.6187	1574.5	1	21|40	6	1	4
		S1_2,24805	R.FESFFLSSTQAQQSYLQGFSK.N	2431.64	1.935	2	1	3.8749	0.6449	1512.4	1	22|40	6	1	4
		S1_2,24824 - 24825	R.FESFFLSSTQAQQSYLQGFSK.N	2431.64	0.674	2	1	2.9209	0.6557	1256.8	1	21|40	6	1	4
		S1_2,25309	R.FESFFLSSTQAQQSYLQGFSK.N	2431.64	-0.396	2	1	3.3819	0.6584	1359.4	1	20|40	6	1	4
		S1_2,25317	R.FESFFLSSTQAQQSYLQGFSK.N	2431.64	1.332	2	1	3.1833	0.5941	1790.6	1	23|40	6	1	4
		S1_2,25323	R.FESFFLSSTQAQQSYLQGFSK.N	2431.64	-0.463	3	1	4.1954	0.678	1193.1	1	31|80	6	1	4
		S1_2,25328 - 25329	R.FESFFLSSTQAQQSYLQGFSK.N	2431.64	0.423	2	1	3.0029	0.5976	1815.1	1	23|40	6	1	4
		S1_2,25378	R.FESFFLSSTQAQQSYLQGFSK.N	2431.64	0.755	3	1	4.5723	0.5913	856	1	27|80	6	1	4
		S1_2,7337	R.KTISSEDKPFNLR.S	1535.73	1.1939	2	1	2.3113	0.3591	1139.9	1	18|24	8.59	3	10
		S1_2,7352	R.KTISSEDKPFNLR.S	1535.73	0.5749	2	1	2.2828	0.357	1192.6	1	18|24	8.59	3	10
		S1_2,9600	R.KTISSEDKPFNLR.S	1535.73	-0.4541	2	1	3.0315	0.2583	1670.8	1	20|24	8.59	3	10
		S1_2,11112 - 11113	R.LQESVIVEISK.K	1245.45	0.0487	2	1	2.9142	0.5451	1238.7	1	17|20	4.53	3	10
		S1_2,11134 - 11135	R.LQESVIVEISK.K	1245.45	0.0127	2	1	3.4214	0.4847	1514.9	1	18|20	4.53	3	10
		S1_2,11148	R.LQESVIVEISK.K	1245.45	0.6957	1	1	2.014	0.2795	315.9	1	14|20	4.53	3	10
		S1_2,11158	R.LQESVIVEISK.K	1245.45	0.6697	1	1	2.5103	0.3299	351	1	13|20	4.53	3	10
		S1_2,11235	R.LQESVIVEISK.K	1245.45	-1.2543	1	1	2.9163	0.3928	867.5	1	14|20	4.53	3	10
		S1_2,11598	R.LQESVIVEISK.K	1245.45	-1.7553	2	1	3.7767	0.474	1374.8	1	18|20	4.53	3	10
		S1_2,11616	R.LQESVIVEISK.K	1245.45	-1.5023	2	1	3.2156	0.3822	1200.4	1	15|20	4.53	3	10
		S1_2,11685	R.LQESVIVEISK.K	1245.45	0.7087	1	1	2.171	0.3153	137.1	11	9|20	4.53	3	10
		S1_2,11867	R.LQESVIVEISK.K	1245.45	-0.3253	2	1	2.946	0.5281	1608	1	18|20	4.53	3	10
		S1_2,11934	R.LQESVIVEISK.K	1245.45	0.9407	2	1	2.9235	0.5372	1420.2	1	17|20	4.53	3	10
		S1_2,11953	R.LQESVIVEISK.K	1245.45	0.4757	2	1	3.0529	0.5539	1415.8	1	17|20	4.53	3	10
		S1_2,12129	R.LQESVIVEISK.K	1245.45	-2.6793	2	1	2.4154	0.3439	804.6	1	13|20	4.53	3	10
		S1_2,12417	R.LQESVIVEISK.K	1245.45	-0.8033	2	1	3.2064	0.4681	1325.3	1	16|20	4.53	3	10
		S1_2,12469	R.LQESVIVEISK.K	1245.45	-1.8093	2	1	3.7134	0.51	1635.9	1	18|20	4.53	3	10
		S1_2,12563	R.LQESVIVEISK.K	1245.45	-0.6703	2	1	2.9507	0.504	1298.5	1	16|20	4.53	3	10
		S1_2,12588	R.LQESVIVEISK.K	1245.45	-0.5703	2	1	2.6173	0.435	1215.5	1	17|20	4.53	3	10
		S1_2,12667	R.LQESVIVEISK.K	1245.45	0.9887	2	1	2.464	0.523	901.2	1	14|20	4.53	3	10
		S1_2,12687	R.LQESVIVEISK.K	1245.45	0.8697	2	1	2.8122	0.5284	1106	1	16|20	4.53	3	10
		S1_2,13179	R.LQESVIVEISK.K	1245.45	-1.4783	2	1	3.0733	0.3056	1401.5	1	15|20	4.53	3	10
		S1_2,13213	R.LQESVIVEISK.K	1245.45	-1.0583	2	1	2.6576	0.5068	1116.3	1	15|20	4.53	3	10
		S1_2,13869	R.LQESVIVEISK.K	1245.45	-0.5423	2	1	2.3272	0.4258	872.4	1	14|20	4.53	3	10
		S1_2,13905	R.LQESVIVEISK.K	1245.45	0.2437	2	1	2.4495	0.4966	1356.4	1	17|20	4.53	3	10
		S1_2,14369	R.LQESVIVEISK.K	1245.45	-0.5223	2	1	2.3449	0.4429	958.6	1	14|20	4.53	3	10
		S1_2,14389	R.LQESVIVEISK.K	1245.45	1.0277	2	1	2.5858	0.493	1085.9	1	15|20	4.53	3	10
		S1_2,14798	R.LQESVIVEISK.K	1245.45	2.1607	2	1	2.2419	0.3747	902.7	1	14|20	4.53	3	10
		S1_2,14860	R.LQESVIVEISK.K	1245.45	1.1327	2	1	2.4247	0.4828	1022.8	1	14|20	4.53	3	10
		S1_2,15822	R.LQESVIVEISK.K	1245.45	-0.0203	2	1	2.6628	0.4537	1399.7	1	17|20	4.53	3	10
		S1_2,15884	R.LQESVIVEISK.K	1245.45	0.3547	2	1	2.4248	0.5432	1549.1	1	18|20	4.53	3	10
		S1_2,16357	R.LQESVIVEISK.K	1245.45	-1.1973	2	1	2.4335	0.3651	551.2	1	13|20	4.53	3	10
		S1_2,16484	R.LQESVIVEISK.K	1245.45	0.3647	2	1	2.7527	0.4993	1177.3	1	16|20	4.53	3	10
		S1_2,16594	R.LQESVIVEISK.K	1245.45	0.1077	2	1	2.4133	0.4906	1054.2	1	14|20	4.53	3	10
		S1_2,17107	R.LQESVIVEISK.K	1245.45	-0.7043	2	1	2.8571	0.4181	834.5	1	14|20	4.53	3	10
		S1_2,17568	R.LQESVIVEISK.K	1245.45	0.4627	2	1	2.5732	0.5068	1095.6	1	16|20	4.53	3	10
		S1_2,17713	R.LQESVIVEISK.K	1245.45	0.6787	2	1	2.5806	0.588	1324.2	1	16|20	4.53	3	10
		S1_2,18184	R.LQESVIVEISK.K	1245.45	0.4727	2	1	3.0882	0.3869	1535.5	1	18|20	4.53	3	10
		S1_2,18246	R.LQESVIVEISK.K	1245.45	0.0737	2	1	2.7602	0.5818	1514.2	1	18|20	4.53	3	10
		S1_2,18710	R.LQESVIVEISK.K	1245.45	0.7137	2	1	2.7828	0.4939	1264.7	1	16|20	4.53	3	10
		S1_2,18744	R.LQESVIVEISK.K	1245.45	0.2427	2	1	2.6043	0.4974	1062.2	1	15|20	4.53	3	10
		S1_2,19187	R.LQESVIVEISK.K	1245.45	0.9157	2	1	2.5386	0.4243	1193.2	1	17|20	4.53	3	10
		S1_2,19248	R.LQESVIVEISK.K	1245.45	0.2237	2	1	2.5684	0.4931	1268.1	1	16|20	4.53	3	10
		S1_2,19664	R.LQESVIVEISK.K	1245.45	0.3157	2	1	2.6292	0.5592	1242.9	1	17|20	4.53	3	10
		S1_2,19687	R.LQESVIVEISK.K	1245.45	0.3037	2	1	2.7944	0.5093	1483.7	1	17|20	4.53	3	10
		S1_2,20110	R.LQESVIVEISK.K	1245.45	0.0967	2	1	2.7807	0.4841	1237.3	1	17|20	4.53	3	10
		S1_2,20208	R.LQESVIVEISK.K	1245.45	0.4737	2	1	2.8521	0.5012	1599.6	1	17|20	4.53	3	10
		S1_2,20671	R.LQESVIVEISK.K	1245.45	0.2897	2	1	2.6749	0.4764	1015.5	1	15|20	4.53	3	10
		S1_2,20716	R.LQESVIVEISK.K	1245.45	0.1967	2	1	2.6921	0.4968	1241.5	1	16|20	4.53	3	10
		S1_2,20952	R.LQESVIVEISK.K	1245.45	1.2067	2	1	2.5368	0.4926	1152.1	1	16|20	4.53	3	10
		S1_2,21244	R.LQESVIVEISK.K	1245.45	0.9717	2	1	2.7987	0.541	1360.6	1	17|20	4.53	3	10
		S1_2,21285	R.LQESVIVEISK.K	1245.45	0.2527	2	1	2.8604	0.5597	1202.8	1	17|20	4.53	3	10
		S1_2,21710	R.LQESVIVEISK.K	1245.45	0.9637	2	1	3.1267	0.5977	1375.8	1	17|20	4.53	3	10
		S1_2,21739	R.LQESVIVEISK.K	1245.45	0.6437	2	1	2.7349	0.4867	927.9	1	15|20	4.53	3	10
		S1_2,22159	R.LQESVIVEISK.K	1245.45	-0.2363	2	1	2.7105	0.4812	1279.3	1	17|20	4.53	3	10
		S1_2,22216 - 22217	R.LQESVIVEISK.K	1245.45	0.0497	2	1	3.209	0.5673	1541.5	1	18|20	4.53	3	10
		S1_2,22248	R.LQESVIVEISK.K	1245.45	0.3967	2	1	3.0497	0.4988	1351.3	1	17|20	4.53	3	10
		S1_2,22643	R.LQESVIVEISK.K	1245.45	0.2867	2	1	2.8203	0.5329	1107.6	1	16|20	4.53	3	10
		S1_2,22662	R.LQESVIVEISK.K	1245.45	0.8877	2	1	2.7228	0.5016	1339.4	1	17|20	4.53	3	10
		S1_2,23061	R.LQESVIVEISK.K	1245.45	0.3877	2	1	3.0119	0.4873	1412.5	1	18|20	4.53	3	10
		S1_2,23083	R.LQESVIVEISK.K	1245.45	0.8517	2	1	2.7378	0.5114	1158.3	1	16|20	4.53	3	10
		S1_2,23483	R.LQESVIVEISK.K	1245.45	0.0527	2	1	2.9305	0.5167	1522.6	1	18|20	4.53	3	10
		S1_2,23503	R.LQESVIVEISK.K	1245.45	0.3387	2	1	2.7629	0.5309	1283.3	1	17|20	4.53	3	10
		S1_2,23902	R.LQESVIVEISK.K	1245.45	0.4497	2	1	2.8456	0.5431	1353.4	1	17|20	4.53	3	10
		S1_2,23922	R.LQESVIVEISK.K	1245.45	0.2977	2	1	3.0398	0.5319	1506.5	1	18|20	4.53	3	10
		S1_2,24343	R.LQESVIVEISK.K	1245.45	0.9057	2	1	2.6893	0.4747	1317.8	1	17|20	4.53	3	10
		S1_2,24364	R.LQESVIVEISK.K	1245.45	0.4557	2	1	2.8279	0.4671	1483.2	1	18|20	4.53	3	10
		S1_2,24783	R.LQESVIVEISK.K	1245.45	0.7357	2	1	3.0008	0.5406	1551.8	1	18|20	4.53	3	10
		S1_2,24804	R.LQESVIVEISK.K	1245.45	0.3267	2	1	2.6335	0.5474	1339.3	1	16|20	4.53	3	10
		S1_2,25347	R.LQESVIVEISK.K	1245.45	0.4217	2	1	2.949	0.5582	1282.7	1	17|20	4.53	3	10
		S1_2,25372	R.LQESVIVEISK.K	1245.45	0.6747	2	1	2.9326	0.5719	1333	1	17|20	4.53	3	10
		S1_2,10061	R.LQESVIVEISKK.Q	1373.62	-1.7454	2	1	2.9484	0.3324	667.4	1	13|22	6.14	1	4
		S1_2,10083	R.LQESVIVEISKK.Q	1373.62	-2.7004	2	1	2.6329	0.2134	667.9	1	14|22	6.14	1	4
		S1_2,10376 - 10377	R.LQESVIVEISKK.Q	1373.62	0.1046	2	1	2.5571	0.4821	1386.6	1	17|22	6.14	1	4
		S1_2,10398	R.LQESVIVEISKK.Q	1373.62	1.0316	2	1	2.5788	0.4647	1374.8	1	16|22	6.14	1	4
		S1_2,10745	R.LQESVIVEISKK.Q	1373.62	-2.0754	2	1	2.3814	0.2761	698.6	1	13|22	6.14	1	4
		S1_2,13469	R.LQESVIVEISKK.Q	1373.62	-0.0584	2	1	2.2461	0.3044	389.6	1	13|22	6.14	1	4
		S1_2,13492	R.LQESVIVEISKK.Q	1373.62	0.8266	2	1	2.3213	0.3246	597.2	1	15|22	6.14	1	4
		S1_2,20737	R.LQESVIVEISKK.Q	1373.62	0.0346	2	1	2.2106	0.3356	453	2	12|22	6.14	1	4
		S1_2,24039	R.LQESVIVEISKK.Q	1373.62	-0.3214	2	1	2.4159	0.3312	790.7	1	13|22	6.14	1	4
		S1_2,24047	R.LQESVIVEISKK.Q	1373.62	-0.5354	2	1	2.6936	0.4907	716.5	1	12|22	6.14	1	4
		S1_2,24330	R.LQESVIVEISKK.Q	1373.62	1.0786	2	1	2.4083	0.3981	782.8	1	15|22	6.14	1	4
		S1_2,24359	R.LQESVIVEISKK.Q	1373.62	0.4806	2	1	2.4896	0.4002	803.7	1	15|22	6.14	1	4
		S1_2,24771	R.LQESVIVEISKK.Q	1373.62	-0.4324	2	1	2.3493	0.4885	1050.6	1	15|22	6.14	1	4
		S1_2,11976	R.M*ITLAIPVNKPGR.F	1426.75	-0.1367	2	1	2.3686	0.3396	300	2	13|24	11	1	4
		S1_2,17843	R.M*ITLAIPVNKPGRFESFFLSSTQAQQSYLQGFSK.N	3839.37	0.3377	3	1	4.4233	0.5311	415	1	29|132	9.7	1	4
		S1_2,17870	R.M*ITLAIPVNKPGRFESFFLSSTQAQQSYLQGFSK.N	3839.37	-0.4403	3	1	4.0798	0.5624	844.9	1	33|132	9.7	1	4
		S1_2,11787	R.MITLAIPVNKPGR.F	1410.75	-1.5061	2	1	2.8033	0.3538	449.7	1	15|24	11	1	4
		S1_2,11930	R.MITLAIPVNKPGR.F	1410.75	0.4079	2	1	2.5518	0.477	566.9	1	15|24	11	1	4
		S1_2,11952	R.MITLAIPVNKPGR.F	1410.75	0.4019	2	1	2.7039	0.5325	603.6	1	16|24	11	1	4
		S1_2,11955	R.MITLAIPVNKPGR.F	1410.75	2.7789	2	1	2.6619	0.5697	732.5	1	18|24	11	1	4
		S1_2,12452	R.MITLAIPVNKPGR.F	1410.75	-0.4401	2	1	2.6049	0.4222	757.1	1	16|24	11	1	4
		S1_2,12511	R.MITLAIPVNKPGR.F	1410.75	0.8139	2	1	2.4674	0.3288	397.4	1	14|24	11	1	4
		S1_2,18252	R.MITLAIPVNKPGRFESFFLSSTQAQQSYLQGFSK.N	3823.37	0.5253	3	1	4.0749	0.6008	361.1	1	30|132	9.7	1	4
		S1_2,5721	R.NFLAGSK.D	736.839	-0.6399	1	1	1.9089	0.3748	789.3	1	10|12	8.75	1	4
		S1_2,5737	R.NFLAGSK.D	736.839	-0.5769	1	1	2.1764	0.2669	776.3	1	10|12	8.75	1	4
		S1_2,5798	R.NFLAGSK.D	736.839	0.3581	1	1	1.9887	0.3868	799.7	1	10|12	8.75	1	4
		S1_2,5819	R.NFLAGSK.D	736.839	0.4201	1	1	2.0296	0.3801	817.1	1	10|12	8.75	1	4
		S1_2,17048	R.NFLAGSKDNVISQIPSQVQELAFPGSAK.D	2947.29	0.1988	3	1	3.8562	0.3454	469.5	2	22|108	6.07	1	4
		S1_2,17171	R.NFLAGSKDNVISQIPSQVQELAFPGSAK.D	2947.29	0.9128	3	1	3.9896	0.424	811.7	1	29|108	6.07	1	4
		S1_2,17271	R.NFLAGSKDNVISQIPSQVQELAFPGSAK.D	2947.29	1.5008	2	1	2.8544	0.5259	709.6	1	19|54	6.07	1	4
		S1_2,17461	R.NFLAGSKDNVISQIPSQVQELAFPGSAK.D	2947.29	-2.3992	2	1	2.9519	0.5819	431.3	1	15|54	6.07	1	4
		S1_2,17601	R.NFLAGSKDNVISQIPSQVQELAFPGSAK.D	2947.29	-1.7412	3	1	4.7791	0.6192	1309.4	1	36|108	6.07	1	4
		S1_2,17622	R.NFLAGSKDNVISQIPSQVQELAFPGSAK.D	2947.29	-1.5512	3	1	3.8196	0.5029	1601	1	34|108	6.07	1	4
		S1_2,17880	R.NFLAGSKDNVISQIPSQVQELAFPGSAK.D	2947.29	0.4818	3	1	4.2549	0.526	1251.9	1	33|108	6.07	1	4
		S1_2,17919	R.NFLAGSKDNVISQIPSQVQELAFPGSAK.D	2947.29	0.3828	3	1	4.6644	0.5696	1381.5	1	33|108	6.07	1	4
		S1_2,18486	R.NFLAGSKDNVISQIPSQVQELAFPGSAK.D	2947.29	-0.6242	3	1	3.9269	0.4615	1230.2	1	32|108	6.07	1	4
		S1_2,1749	R.PRPQHPER.E	1017.13	0.2347	2	1	2.261	0.4553	541.1	2	10|14	10.03	3	10
		S1_2,2346	R.QQHGEKEEDEGEQPR.P	1796.79	0.4466	2	1	2.4627	0.4416	739	1	16|28	4.41	1	4
		S1_2,2365	R.QQHGEKEEDEGEQPR.P	1796.79	-0.7344	2	1	2.8251	0.397	772.9	1	16|28	4.41	1	4
		S1_2,2372	R.QQHGEKEEDEGEQPR.P	1796.79	0.7636	2	1	2.6109	0.4012	818.3	1	17|28	4.41	1	4
		S1_2,2379	R.QQHGEKEEDEGEQPR.P	1796.79	0.7466	2	1	2.5578	0.3928	554.9	1	14|28	4.41	1	4
		S1_2,6503	R.QQQEEQPLEVR.K	1384.48	-0.3227	2	1	2.5514	0.4166	1026.8	1	16|20	4.25	1	4
		S1_2,6786	R.QQQEEQPLEVR.K	1384.48	-1.2207	2	1	2.3269	0.4414	684.8	1	15|20	4.25	1	4
		S1_2,6828	R.QQQEEQPLEVR.K	1384.48	0.3263	2	1	2.6327	0.4973	1050.3	1	16|20	4.25	1	4
		S1_2,7291	R.QQQEEQPLEVR.K	1384.48	-1.5567	2	1	2.3514	0.3493	571.3	3	11|20	4.25	1	4
		S1_2,7313	R.QQQEEQPLEVR.K	1384.48	-1.8877	2	1	2.4719	0.4331	734.3	1	13|20	4.25	1	4
		S1_2,7578	R.QQQEEQPLEVR.K	1384.48	0.4873	2	1	2.2466	0.4327	406.9	3	11|20	4.25	1	4
		S1_2,5320	R.QQQEEQPLEVRK.Y	1512.65	0.3442	2	1	2.4287	0.2111	1097.8	1	17|22	4.79	1	4
		S1_2,5338	R.QQQEEQPLEVRK.Y	1512.65	0.3792	2	1	2.5649	0.2489	1074.4	1	17|22	4.79	1	4
		S1_2,5863	R.QQQEEQPLEVRK.Y	1512.65	-0.4508	2	1	2.5154	0.131	1094.8	2	15|22	4.79	1	4
		S1_2,5882	R.QQQEEQPLEVRK.Y	1512.65	-0.6238	2	1	2.8474	0.2248	1263.5	1	16|22	4.79	1	4
		S1_2,5907	R.SQQLQNLR.D	987.096	-0.6393	2	1	2.379	0.2551	1166.8	1	13|14	9.47	1	4
		S1_2,5931	R.SQQLQNLR.D	987.096	-0.7353	2	1	2.2681	0.2053	853.8	1	12|14	9.47	1	4
		S1_2,13191	R.SQQLQNLR.D	987.096	0.0967	2	1	2.3731	0.255	975	1	12|14	9.47	1	4
		S1_2,3761	R.SRDPIYSNK.L	1080.18	-1.4747	2	1	2.8518	0.3389	829.2	1	12|16	8.31	3	10
		S1_2,3782	R.SRDPIYSNK.L	1080.18	-1.4897	2	1	2.5452	0.3159	815.8	1	12|16	8.31	3	10
		S1_2,3992	R.SRDPIYSNK.L	1080.18	0.3313	2	1	2.6684	0.3856	874.4	1	12|16	8.31	3	10
		S1_2,4013	R.SRDPIYSNK.L	1080.18	0.2693	2	1	2.6519	0.3367	718.2	1	11|16	8.31	3	10
		S1_2,10660	R.VPAGTTYYVVNPDNDENLR.M	2138.28	0.5877	2	1	2.964	0.6239	827.9	1	19|36	4.03	1	4
		S1_2,10676	R.VPAGTTYYVVNPDNDENLR.M	2138.28	0.7567	2	1	3.1621	0.6473	1077.7	1	22|36	4.03	1	4
		S1_2,10854	R.VPAGTTYYVVNPDNDENLR.M	2138.28	-2.7473	2	1	3.9072	0.6433	503.1	1	16|36	4.03	1	4
		S1_2,11132	R.VPAGTTYYVVNPDNDENLR.M	2138.28	0.6467	2	1	2.9691	0.7296	1066.1	1	21|36	4.03	1	4
		S1_2,11153	R.VPAGTTYYVVNPDNDENLR.M	2138.28	0.6557	2	1	3.0561	0.6872	944.3	1	20|36	4.03	1	4
		S1_2,11618	R.VPAGTTYYVVNPDNDENLR.M	2138.28	-0.1913	2	1	4.571	0.6847	776.4	1	20|36	4.03	1	4
		S1_2,11637	R.VPAGTTYYVVNPDNDENLR.M	2138.28	-0.2143	2	1	4.6264	0.6896	946	1	20|36	4.03	1	4
		S1_2,11732	R.VPAGTTYYVVNPDNDENLR.M	2138.28	1.3967	2	1	2.9935	0.7127	1003.5	1	20|36	4.03	1	4
		S1_2,11838	R.VPAGTTYYVVNPDNDENLR.M	2138.28	0.8207	2	1	3.4488	0.6676	1410.4	1	23|36	4.03	1	4
		S1_2,12474	R.VPAGTTYYVVNPDNDENLR.M	2138.28	0.7577	2	1	3.5934	0.6816	1018.6	1	20|36	4.03	1	4
		S1_2,13532	R.VPAGTTYYVVNPDNDENLR.M	2138.28	-1.2043	2	1	3.4112	0.636	888.3	1	20|36	4.03	1	4
		S1_2,13592	R.VPAGTTYYVVNPDNDENLR.M	2138.28	-2.3233	2	1	3.8394	0.6351	870.6	1	18|36	4.03	1	4
		S1_2,16730	R.VPAGTTYYVVNPDNDENLR.M	2138.28	-0.7053	2	1	2.3488	0.1679	357	1	13|36	4.03	1	4
		S1_2,17446	R.VPAGTTYYVVNPDNDENLR.M	2138.28	-0.5673	2	1	2.2094	0.2208	225.9	2	11|36	4.03	1	4
		S1_2,21808	R.VPAGTTYYVVNPDNDENLR.M	2138.28	-0.3473	2	1	2.5172	0.3104	465.2	1	13|36	4.03	1	4
		S1_2,23686	R.VPAGTTYYVVNPDNDENLR.M	2138.28	-0.5033	2	1	2.786	0.3962	421.6	1	13|36	4.03	1	4
		S1_2,23850	R.VPAGTTYYVVNPDNDENLR.M	2138.28	-0.7713	2	1	2.7038	0.4767	327.3	1	12|36	4.03	1	4
		S1_2,23954	R.VPAGTTYYVVNPDNDENLR.M	2138.28	-0.4963	2	1	2.4625	0.4081	374.8	1	12|36	4.03	1	4
$5-1	lipid metabolism		231	36	0.5745	94411.5	5.91	gi|171849009|pdb|3BNB|A Chain A, Lipoxygenase-1 (Soybean) I553l Mutant
		S1_2,5904	K.AIQAFKK.F ! K.ALQAFQK.F	805.945	0.4766	1	1	2.1067	0.3326	692.4	2	9|12	10	3	5
		S1_2,5925	K.AIQAFKK.F ! K.ALQAFQK.F	805.945	0.4466	1	1	2.062	0.3679	673.5	5	9|12	10	3	5
		S1_2,6732	K.DALEIGTK.S	846.949	0.3666	1	1	1.9395	0.488	744.7	1	11|14	4.37	1	2
		S1_2,6746	K.DALEIGTK.S	846.949	0.3776	1	1	2.0183	0.5197	737.8	1	11|14	4.37	1	2
		S1_2,16027	K.EGVESTIWLLAK.A	1346.55	-1.4233	2	1	3.2082	0.4834	801.6	1	15|22	4.53	2	4
		S1_2,16048	K.EGVESTIWLLAK.A	1346.55	-1.6193	2	1	3.4988	0.4851	1060.6	1	16|22	4.53	2	4
		S1_2,16096	K.EGVESTIWLLAK.A	1346.55	-1.1453	1	1	1.9995	0.3352	597.1	1	12|22	4.53	2	4
		S1_2,16193 - 16194	K.EGVESTIWLLAK.A	1346.55	0.0867	2	1	2.746	0.4703	1292.5	1	17|22	4.53	2	4
		S1_2,16214	K.EGVESTIWLLAK.A	1346.55	0.2547	2	1	2.6383	0.5504	917.8	1	15|22	4.53	2	4
		S1_2,20769	K.EGVESTIWLLAK.A	1346.55	0.3227	2	1	2.3649	0.4512	945.7	1	15|22	4.53	2	4
		S1_2,21704	K.EGVESTIWLLAK.A	1346.55	-0.2113	2	1	2.8459	0.5091	756	1	15|22	4.53	2	4
		S1_2,22130	K.EGVESTIWLLAK.A	1346.55	1.0087	2	1	2.473	0.4493	665.9	1	13|22	4.53	2	4
		S1_2,22185	K.EGVESTIWLLAK.A	1346.55	0.5027	2	1	2.4136	0.5121	456.4	1	11|22	4.53	2	4
		S1_2,23043	K.EGVESTIWLLAK.A	1346.55	0.5807	2	1	2.4224	0.4376	875.3	1	15|22	4.53	2	4
		S1_2,23066	K.EGVESTIWLLAK.A	1346.55	0.4047	2	1	2.2153	0.4598	727.2	1	13|22	4.53	2	4
		S1_2,23494	K.EGVESTIWLLAK.A	1346.55	0.2977	2	1	2.2694	0.49	534.8	1	11|22	4.53	2	4
		S1_2,23516	K.EGVESTIWLLAK.A	1346.55	1.3017	2	1	2.2184	0.5104	654.7	1	13|22	4.53	2	4
		S1_2,23892	K.EGVESTIWLLAK.A	1346.55	0.0647	2	1	2.3179	0.4678	1129.7	1	16|22	4.53	2	4
		S1_2,23910	K.EGVESTIWLLAK.A	1346.55	0.2477	2	1	2.3637	0.4675	670.7	2	13|22	4.53	2	4
		S1_2,24326	K.EGVESTIWLLAK.A	1346.55	0.1887	2	1	2.3475	0.5267	995.3	1	16|22	4.53	2	4
		S1_2,24348	K.EGVESTIWLLAK.A	1346.55	-0.7583	2	1	2.3046	0.5116	986.9	1	16|22	4.53	2	4
		S1_2,24393	K.EGVESTIWLLAK.A	1346.55	1.2017	2	1	2.3648	0.4544	853.3	1	15|22	4.53	2	4
		S1_2,25401	K.EGVESTIWLLAK.A	1346.55	0.2927	2	1	2.3159	0.5446	762.8	1	14|22	4.53	2	4
		S1_2,25426	K.EGVESTIWLLAK.A	1346.55	-1.3843	2	1	2.8905	0.4679	1033.2	1	16|22	4.53	2	4
		S1_2,25448	K.EGVESTIWLLAK.A	1346.55	0.4817	2	1	2.8252	0.4889	1356.8	1	17|22	4.53	2	4
		S1_2,25463	K.EGVESTIWLLAK.A	1346.55	0.6757	2	1	2.7189	0.4664	1076.1	1	16|22	4.53	2	4
		S1_2,14493	K.FPQPHVVQVSQSAWMTDEEFAR.E	2590.85	-0.9332	3	1	3.7811	0.4643	1459.7	1	31|84	4.65	1	2
		S1_2,23973	K.FPQPHVVQVSQSAWMTDEEFAR.E	2590.85	-0.3902	3	1	3.8362	0.5185	676.7	1	24|84	4.65	1	2
		S1_2,13319	K.ITADSLDLDGYTM*DEALGSR.R	2160.3	1.1042	2	1	3.9131	0.5557	1430.3	1	25|38	3.71	1	2
		S1_2,13340	K.ITADSLDLDGYTM*DEALGSR.R	2160.3	0.8422	2	1	3.9709	0.5301	1346.2	1	24|38	3.71	1	2
		S1_2,24519	K.ITADSLDLDGYTM*DEALGSR.R	2160.3	1.5802	2	1	2.2353	0.3279	210.1	6	10|38	3.71	1	2
		S1_2,15147	K.ITADSLDLDGYTMDEALGSR.R	2144.3	-0.0952	2	1	4.7317	0.6917	2279.5	1	25|38	3.71	1	2
		S1_2,15150	K.ITADSLDLDGYTMDEALGSR.R	2144.3	1.4178	2	1	3.6394	0.6074	834	1	19|38	3.71	1	2
		S1_2,15165	K.ITADSLDLDGYTMDEALGSR.R	2144.3	-0.0582	2	1	3.8641	0.5186	1503.8	1	23|38	3.71	1	2
		S1_2,15168	K.ITADSLDLDGYTMDEALGSR.R	2144.3	1.5818	2	1	4.3197	0.6502	2027.3	1	28|38	3.71	1	2
		S1_2,11491	K.LARPVLGGSSTFPYPR.R	1718.98	0.5603	2	1	2.3872	0.5197	517.7	1	15|30	10.84	1	2
		S1_2,21314	K.LPTLISLSVIEILSTHASDEVYLGQR.D	2856.26	-0.6423	3	1	3.8459	0.5139	532.8	1	27|100	4.65	1	2
		S1_2,21592 - 21593	K.LPTLISLSVIEILSTHASDEVYLGQR.D	2856.26	-0.1793	3	1	4.746	0.6068	1198.2	1	36|100	4.65	1	2
		S1_2,21611	K.LPTLISLSVIEILSTHASDEVYLGQR.D	2856.26	-0.4743	3	1	4.4169	0.5704	907	1	33|100	4.65	1	2
		S1_2,21716	K.LPTLISLSVIEILSTHASDEVYLGQR.D	2856.26	1.3487	3	1	4.3445	0.5554	1311.5	1	33|100	4.65	1	2
		S1_2,21728	K.LPTLISLSVIEILSTHASDEVYLGQR.D	2856.26	1.4637	2	1	2.759	0.5587	533.8	1	18|50	4.65	1	2
		S1_2,21828	K.LPTLISLSVIEILSTHASDEVYLGQR.D	2856.26	2.4837	3	1	4.1862	0.5494	906.8	1	33|100	4.65	1	2
		S1_2,21848	K.LPTLISLSVIEILSTHASDEVYLGQR.D	2856.26	1.4177	3	1	4.3896	0.5142	1589.4	1	35|100	4.65	1	2
		S1_2,22697	K.LPTLISLSVIEILSTHASDEVYLGQR.D	2856.26	0.3177	3	1	3.9614	0.5545	544.8	1	25|100	4.65	1	2
		S1_2,24225	K.LPTLISLSVIEILSTHASDEVYLGQR.D	2856.26	0.0027	3	1	3.8861	0.5939	1043.6	1	30|100	4.65	1	2
		S1_2,25548	K.LPTLISLSVIEILSTHASDEVYLGQR.D	2856.26	0.2617	3	1	3.9967	0.5914	846.2	1	30|100	4.65	1	2
		S1_2,14348	K.NELEVNPDGSAVDNLNAFLGR.S	2245.39	-0.2502	2	1	4.0261	0.642	2264.9	1	28|40	3.92	1	2
		S1_2,14370	K.NELEVNPDGSAVDNLNAFLGR.S	2245.39	-0.1222	2	1	3.6169	0.7181	1233.3	1	22|40	3.92	1	2
		S1_2,14991	K.NELEVNPDGSAVDNLNAFLGR.S	2245.39	0.9848	2	1	3.6373	0.6118	684.6	1	20|40	3.92	1	2
		S1_2,15002	K.NELEVNPDGSAVDNLNAFLGR.S	2245.39	-0.1282	2	1	3.9017	0.5859	1506.5	1	23|40	3.92	1	2
		S1_2,15040	K.NELEVNPDGSAVDNLNAFLGR.S	2245.39	0.9068	2	1	4.1305	0.6642	1363.6	1	23|40	3.92	1	2
		S1_2,15067	K.NELEVNPDGSAVDNLNAFLGR.S	2245.39	0.9288	2	1	3.5911	0.6519	1219.3	1	23|40	3.92	1	2
		S1_2,16197	K.NELEVNPDGSAVDNLNAFLGR.S	2245.39	-2.1212	2	1	3.2321	0.5204	944.1	1	22|40	3.92	1	2
		S1_2,16201	K.NELEVNPDGSAVDNLNAFLGR.S	2245.39	1.6628	2	1	3.4422	0.5023	781.3	1	18|40	3.92	1	2
		S1_2,16218	K.NELEVNPDGSAVDNLNAFLGR.S	2245.39	0.8468	2	1	3.3056	0.6178	968.4	1	22|40	3.92	1	2
		S1_2,16656	K.NELEVNPDGSAVDNLNAFLGR.S	2245.39	0.8798	2	1	4.168	0.6533	1901.2	1	27|40	3.92	1	2
		S1_2,16676	K.NELEVNPDGSAVDNLNAFLGR.S	2245.39	-0.1252	2	1	3.7842	0.6368	1789.5	1	25|40	3.92	1	2
		S1_2,16683	K.NELEVNPDGSAVDNLNAFLGR.S	2245.39	1.8558	2	1	3.5821	0.6137	1067.1	1	22|40	3.92	1	2
		S1_2,16768	K.NELEVNPDGSAVDNLNAFLGR.S	2245.39	0.9728	2	1	3.8181	0.6856	1663.8	1	25|40	3.92	1	2
		S1_2,17219	K.NELEVNPDGSAVDNLNAFLGR.S	2245.39	-1.2142	2	1	3.2933	0.4931	1280.5	1	21|40	3.92	1	2
		S1_2,17249	K.NELEVNPDGSAVDNLNAFLGR.S	2245.39	0.6568	2	1	2.929	0.5876	1395	1	21|40	3.92	1	2
		S1_2,17272	K.NELEVNPDGSAVDNLNAFLGR.S	2245.39	0.8758	2	1	3.5584	0.5481	738.5	1	19|40	3.92	1	2
		S1_2,17743	K.NELEVNPDGSAVDNLNAFLGR.S	2245.39	0.3978	2	1	2.8275	0.4346	557.3	1	19|40	3.92	1	2
		S1_2,19569	K.NELEVNPDGSAVDNLNAFLGR.S	2245.39	-0.4082	2	1	2.5072	0.4694	120.5	24	8|40	3.92	1	2
		S1_2,16659	K.NWVFTDQALPADLIK.R	1731.97	0.6836	2	1	2.6074	0.3474	1123	1	20|28	4.21	2	4
		S1_2,16737	K.NWVFTDQALPADLIK.R	1731.97	2.3756	2	1	3.1662	0.6146	929.4	1	19|28	4.21	2	4
		S1_2,16803	K.NWVFTDQALPADLIK.R	1731.97	-2.7344	2	1	2.9492	0.1147	386	2	11|28	4.21	2	4
		S1_2,17063 - 17064	K.NWVFTDQALPADLIK.R	1731.97	0.6216	1	1	1.9924	0.3575	469.7	1	14|28	4.21	2	4
		S1_2,17089	K.NWVFTDQALPADLIK.R	1731.97	0.1056	1	1	2.7762	0.2144	492.9	1	15|28	4.21	2	4
		S1_2,17096	K.NWVFTDQALPADLIK.R	1731.97	-1.4424	2	1	5.0861	0.1214	1791.6	1	25|28	4.21	2	4
		S1_2,17117	K.NWVFTDQALPADLIK.R	1731.97	-1.0964	2	1	4.6966	0.1428	1455.4	2	24|28	4.21	2	4
		S1_2,17159	K.NWVFTDQALPADLIK.R	1731.97	0.4176	2	1	3.0512	0.3511	1449.6	1	24|28	4.21	2	4
		S1_2,17180	K.NWVFTDQALPADLIK.R	1731.97	0.4476	2	1	3.0489	0.2251	1107.7	1	21|28	4.21	2	4
		S1_2,17640	K.NWVFTDQALPADLIK.R	1731.97	0.2106	1	1	2.7514	0.2215	792.7	1	17|28	4.21	2	4
		S1_2,17647	K.NWVFTDQALPADLIK.R	1731.97	0.1266	1	1	2.441	0.2499	796.2	1	17|28	4.21	2	4
		S1_2,17680	K.NWVFTDQALPADLIK.R	1731.97	2.0516	2	1	2.2364	0.3253	510.3	1	14|28	4.21	2	4
		S1_2,18110	K.NWVFTDQALPADLIK.R	1731.97	0.2366	2	1	3.2027	0.148	1194.5	1	22|28	4.21	2	4
		S1_2,19164	K.NWVFTDQALPADLIK.R	1731.97	0.1856	2	1	2.7018	0.1713	532.1	1	14|28	4.21	2	4
		S1_2,19668	K.NWVFTDQALPADLIK.R	1731.97	-1.3474	2	1	2.2451	0.2759	635.6	1	14|28	4.21	2	4
		S1_2,15939	K.NYMQVEFFLK.S	1319.55	1.1695	2	1	2.3503	0.4464	1234.1	1	14|18	6	1	2
		S1_2,15969	K.NYMQVEFFLK.S	1319.55	1.1765	2	1	2.5518	0.4297	1095.8	1	13|18	6	1	2
		S1_2,10380	K.QGEVFYVPR.D	1095.23	-2.5714	2	1	2.5616	0.297	872.7	1	15|16	6	1	2
		S1_2,10397	K.QGEVFYVPR.D	1095.23	0.3366	2	1	2.5501	0.4525	821.7	1	14|16	6	1	2
		S1_2,10418	K.QGEVFYVPR.D	1095.23	-1.3044	2	1	3.151	0.4878	962.1	1	15|16	6	1	2
		S1_2,10460	K.QGEVFYVPR.D	1095.23	0.3166	2	1	2.4816	0.4803	1054.8	1	15|16	6	1	2
		S1_2,5570	K.SKDALEIGTK.S	1062.2	2.4652	2	1	2.4589	0.4685	644.5	1	14|18	5.79	1	2
		S1_2,16981	K.SLSQIVQPAFESAFDLK.S	1881.12	0.5444	2	1	2.5601	0.4396	616.6	1	18|32	4.37	1	2
		S1_2,16997	K.SLSQIVQPAFESAFDLK.S	1881.12	0.4694	2	1	2.8563	0.5377	711.9	1	19|32	4.37	1	2
		S1_2,17559	K.SLSQIVQPAFESAFDLK.S	1881.12	0.3384	2	1	2.7207	0.5137	806.7	1	20|32	4.37	1	2
		S1_2,17582	K.SLSQIVQPAFESAFDLK.S	1881.12	-0.5876	2	1	3.9718	0.5734	694.5	1	20|32	4.37	1	2
		S1_2,17591	K.SLSQIVQPAFESAFDLK.S	1881.12	1.1384	2	1	2.912	0.5416	655.3	1	18|32	4.37	1	2
		S1_2,17600	K.SLSQIVQPAFESAFDLK.S	1881.12	0.6754	2	1	2.9846	0.5226	515.5	1	16|32	4.37	1	2
		S1_2,17623	K.SLSQIVQPAFESAFDLK.S	1881.12	-0.5326	3	1	3.9243	0.5741	1171.9	1	31|64	4.37	1	2
		S1_2,17650	K.SLSQIVQPAFESAFDLK.S	1881.12	-1.0856	3	1	4.9595	0.5449	2124.2	1	36|64	4.37	1	2
		S1_2,17655	K.SLSQIVQPAFESAFDLK.S	1881.12	0.7384	3	1	3.8662	0.55	1741.4	1	34|64	4.37	1	2
		S1_2,17674	K.SLSQIVQPAFESAFDLK.S	1881.12	1.7374	3	1	4.0997	0.5246	1849.3	1	32|64	4.37	1	2
		S1_2,18047	K.SLSQIVQPAFESAFDLK.S	1881.12	-0.6056	2	1	3.2937	0.4744	624	1	18|32	4.37	1	2
		S1_2,18057	K.SLSQIVQPAFESAFDLK.S	1881.12	1.5484	2	1	2.3337	0.4121	330.7	1	13|32	4.37	1	2
		S1_2,18072	K.SLSQIVQPAFESAFDLK.S	1881.12	1.5224	2	1	2.5456	0.4751	530	1	16|32	4.37	1	2
		S1_2,12080	K.SLTLEAISNQGTIR.F	1503.68	1.1392	2	1	2.7558	0.4904	953.3	1	17|26	5.72	1	2
		S1_2,12100	K.SLTLEAISNQGTIR.F	1503.68	1.0942	2	1	3.1023	0.2669	1286.7	1	19|26	5.72	1	2
		S1_2,12203	K.SLTLEAISNQGTIR.F	1503.68	-2.0018	2	1	3.4651	0.3862	926.1	1	17|26	5.72	1	2
		S1_2,12589	K.SLTLEAISNQGTIR.F	1503.68	0.3872	2	1	2.3409	0.4327	319.8	1	13|26	5.72	1	2
		S1_2,12677	K.SLTLEAISNQGTIR.F	1503.68	0.1692	2	1	2.3926	0.2769	470.3	2	14|26	5.72	1	2
		S1_2,8240	K.SNLDPAIYGDQSSK.I	1495.57	1.1683	2	1	2.3037	0.5281	1095.9	1	20|26	4.21	1	2
		S1_2,8255	K.SNLDPAIYGDQSSK.I	1495.57	0.3893	2	1	2.7373	0.6524	1302.6	1	20|26	4.21	1	2
		S1_2,14017	K.STPIEFHSFQDVHDLYEGGIK.L	2420.62	1.3133	2	1	2.5999	0.5095	1193.8	1	21|40	4.72	1	2
		S1_2,14037	K.STPIEFHSFQDVHDLYEGGIK.L	2420.62	0.8483	2	1	3.398	0.629	1393.8	1	21|40	4.72	1	2
		S1_2,15950	K.TWVQEYVPLYYAR.D	1688.91	-2.7047	2	1	2.8503	0.2621	424.6	1	13|24	5.66	1	2
		S1_2,16004	K.TWVQEYVPLYYAR.D	1688.91	-0.5927	2	1	3.1356	0.5305	1330.5	1	19|24	5.66	1	2
		S1_2,16025	K.TWVQEYVPLYYAR.D	1688.91	0.5133	2	1	3.1613	0.5197	1061.1	1	19|24	5.66	1	2
		S1_2,16046	K.TWVQEYVPLYYAR.D	1688.91	0.4563	2	1	2.8704	0.4338	1161.1	1	19|24	5.66	1	2
		S1_2,16047	K.TWVQEYVPLYYAR.D	1688.91	-2.6067	2	1	4.619	0.3918	1185.6	1	18|24	5.66	1	2
		S1_2,9474	K.YSVEMSSAVYK.N	1264.43	1.1048	2	1	2.5121	0.4956	1717.2	1	17|20	6	1	2
		S1_2,11502	R.DDDVKNDSELQHWWK.E	1916	-0.1524	2	1	2.4753	0.4099	275	1	12|28	4.35	1	2
		S1_2,4990	R.DENLGHLK.S	926.009	-2.0939	2	1	2.2205	0.2188	804.9	1	11|14	5.32	1	2
		S1_2,5084	R.DENLGHLK.S	926.009	0.1701	2	1	2.454	0.2374	861.6	1	11|14	5.32	1	2
		S1_2,5105	R.DENLGHLK.S	926.009	0.2261	2	1	2.2649	0.2726	1006.2	1	12|14	5.32	1	2
		S1_2,4124	R.DNPHWTSDSK.A	1187.2	0.6426	2	1	2.3606	0.448	942.4	1	14|18	5.21	2	4
		S1_2,4695	R.DNPHWTSDSK.A	1187.2	1.1966	2	1	2.2496	0.3787	809.1	1	13|18	5.21	2	4
		S1_2,18170	R.DVISTIIPLPVIK.E	1408.75	-2.5618	2	1	3.151	0.2752	645.3	1	16|24	5.84	1	2
		S1_2,18188	R.DVISTIIPLPVIK.E	1408.75	0.9002	1	1	2.2911	0.4749	496.1	1	15|24	5.84	1	2
		S1_2,18201	R.DVISTIIPLPVIK.E	1408.75	-1.1498	1	1	2.4133	0.3765	771.4	1	17|24	5.84	1	2
		S1_2,18212	R.DVISTIIPLPVIK.E	1408.75	0.9152	1	1	2.3166	0.4387	385.3	1	13|24	5.84	1	2
		S1_2,18219	R.DVISTIIPLPVIK.E	1408.75	-0.9858	1	1	2.461	0.3219	517.3	1	14|24	5.84	1	2
		S1_2,18230	R.DVISTIIPLPVIK.E	1408.75	0.3532	2	1	2.8161	0.5481	979.8	1	18|24	5.84	1	2
		S1_2,18251	R.DVISTIIPLPVIK.E	1408.75	0.2482	2	1	3.043	0.5223	931.1	1	18|24	5.84	1	2
		S1_2,18726	R.DVISTIIPLPVIK.E	1408.75	0.4012	2	1	2.2056	0.4668	435.1	1	16|24	5.84	1	2
		S1_2,18992	R.DVISTIIPLPVIK.E	1408.75	0.2262	2	1	2.9521	0.4821	1090	1	18|24	5.84	1	2
		S1_2,19009	R.DVISTIIPLPVIK.E	1408.75	0.0982	2	1	3.1889	0.5964	1236.6	1	19|24	5.84	1	2
		S1_2,22864	R.DVISTIIPLPVIK.E	1408.75	0.3992	2	1	2.418	0.3537	680.2	1	15|24	5.84	1	2
		S1_2,22884	R.DVISTIIPLPVIK.E	1408.75	-0.2998	2	1	2.7104	0.48	434.8	1	14|24	5.84	1	2
		S1_2,10572	R.FVCNSWVYNTK.L	1418.57	0.3479	2	1	2.9968	0.3776	1276.1	1	16|20	8.2	2	4
		S1_2,10602	R.FVCNSWVYNTK.L	1418.57	2.1029	2	1	2.4627	0.5281	1327.8	1	16|20	8.2	2	4
		S1_2,10661	R.FVCNSWVYNTK.L	1418.57	2.5389	2	1	2.9467	0.5542	1717.4	1	17|20	8.2	2	4
		S1_2,11178	R.FVCNSWVYNTK.L	1418.57	-1.0061	2	1	2.2121	0.4005	912.6	1	13|20	8.2	2	4
		S1_2,11212	R.FVCNSWVYNTK.L	1418.57	0.3179	2	1	2.4759	0.3794	1599.8	1	17|20	8.2	2	4
		S1_2,7367	R.GLEEFPPK.S	917.041	-0.7504	2	1	2.6641	0.1035	923.5	2	12|14	4.53	1	2
		S1_2,7419	R.GLEEFPPK.S	917.041	-0.8844	2	1	2.814	0.1435	956.2	1	12|14	4.53	1	2
		S1_2,9496	R.GLEEFPPK.S	917.041	-1.0384	2	1	2.5145	0.1216	1136.1	1	13|14	4.53	1	2
		S1_2,9530	R.GLEEFPPK.S	917.041	-0.5024	2	1	2.5097	0.1648	1203.9	1	13|14	4.53	1	2
		S1_2,9831	R.GLEEFPPK.S	917.041	0.6706	2	1	2.5807	0.1465	920.8	1	12|14	4.53	1	2
		S1_2,9851	R.GLEEFPPK.S	917.041	0.5126	2	1	2.2698	0.234	864.2	1	11|14	4.53	1	2
		S1_2,14391	R.IFFANHTYVPSETPAPLVEYR.E	2452.75	0.2762	2	1	2.785	0.6062	566.8	1	19|40	5.4	1	2
		S1_2,14409	R.IFFANHTYVPSETPAPLVEYR.E	2452.75	1.1492	2	1	2.7592	0.6058	732.2	1	22|40	5.4	1	2
		S1_2,14371	R.IFFANHTYVPSETPAPLVEYREEELK.S	3081.42	-0.988	3	1	4.3955	0.5357	1008.1	1	32|100	4.64	1	2
		S1_2,14394	R.IFFANHTYVPSETPAPLVEYREEELK.S	3081.42	0.1	3	1	3.8398	0.5485	1246.8	1	33|100	4.64	1	2
		S1_2,11661	R.IYDYDVYNDLGNPDK.S	1804.89	-0.458	2	1	3.8787	0.2853	1910.8	1	22|28	3.77	2	3
		S1_2,12192	R.IYDYDVYNDLGNPDK.S	1804.89	0.596	2	1	2.848	0.3269	792.4	1	19|28	3.77	2	3
		S1_2,12208	R.IYDYDVYNDLGNPDK.S	1804.89	1.205	2	1	3.3698	0.3088	1069.9	1	21|28	3.77	2	3
		S1_2,12402	R.IYDYDVYNDLGNPDK.S	1804.89	2.39	2	1	2.2158	0.5175	206.1	1	17|28	3.77	2	3
		S1_2,10706	R.IYDYDVYNDLGNPDKSEK.L	2149.26	-0.7099	2	1	3.5516	0.4323	1304.8	1	20|34	4.04	1	2
		S1_2,11292	R.IYDYDVYNDLGNPDKSEK.L	2149.26	0.8771	2	1	2.8523	0.5437	1310.3	1	20|34	4.04	1	2
		S1_2,11303	R.IYDYDVYNDLGNPDKSEK.L	2149.26	0.7881	2	1	3.0043	0.5885	1072.1	1	20|34	4.04	1	2
		S1_2,19020	R.LFMLDYHDIFMPYVR.Q	1961.34	1.2395	2	1	2.2099	0.2717	1009.5	1	16|28	5.21	1	2
		S1_2,19033	R.LFMLDYHDIFMPYVR.Q	1961.34	0.8525	2	1	2.4671	0.3762	1562.4	1	18|28	5.21	1	2
		S1_2,18816	R.LGPVQLPYTLLYPSSEEGLTFR.G	2481.83	0.1068	2	1	3.171	0.5572	880.9	1	23|42	4.53	1	2
		S1_2,18823	R.LGPVQLPYTLLYPSSEEGLTFR.G	2481.83	1.1198	2	1	2.7124	0.4531	695.3	1	20|42	4.53	1	2
		S1_2,18840	R.LGPVQLPYTLLYPSSEEGLTFR.G	2481.83	1.0348	2	1	2.5661	0.4711	833.3	1	21|42	4.53	1	2
		S1_2,18865	R.LGPVQLPYTLLYPSSEEGLTFR.G	2481.83	-2.5692	2	1	4.1924	0.6108	876.6	1	22|42	4.53	1	2
		S1_2,18944	R.LGPVQLPYTLLYPSSEEGLTFR.G	2481.83	-2.6252	2	1	3.7233	0.4947	636.7	1	18|42	4.53	1	2
		S1_2,19028	R.LGPVQLPYTLLYPSSEEGLTFR.G	2481.83	-2.2612	2	1	4.7773	0.6849	1032.8	1	25|42	4.53	1	2
		S1_2,19223	R.LGPVQLPYTLLYPSSEEGLTFR.G	2481.83	2.1468	2	1	2.3316	0.5388	595.6	1	18|42	4.53	1	2
		S1_2,19282	R.LGPVQLPYTLLYPSSEEGLTFR.G	2481.83	1.0668	2	1	3.0814	0.5107	969.8	1	23|42	4.53	1	2
		S1_2,21177	R.LGPVQLPYTLLYPSSEEGLTFR.G	2481.83	-0.4512	2	1	2.56	0.378	361.4	1	16|42	4.53	1	2
		S1_2,23095	R.LGPVQLPYTLLYPSSEEGLTFR.G	2481.83	0.0908	2	1	2.2702	0.4388	693.7	1	18|42	4.53	1	2
		S1_2,23254	R.LGPVQLPYTLLYPSSEEGLTFR.G	2481.83	1.2798	2	1	2.2145	0.3858	292.5	1	13|42	4.53	1	2
		S1_2,23646	R.LGPVQLPYTLLYPSSEEGLTFR.G	2481.83	-1.3472	2	1	2.9524	0.5084	391	1	16|42	4.53	1	2
		S1_2,24502	R.LGPVQLPYTLLYPSSEEGLTFR.G	2481.83	-1.2392	2	1	2.4285	0.4043	611.9	1	17|42	4.53	1	2
		S1_2,25512	R.LGPVQLPYTLLYPSSEEGLTFR.G	2481.83	0.8438	2	1	2.2263	0.4652	439.4	1	14|42	4.53	1	2
		S1_2,19529	R.LLIEDYPYAADGLEIWAAIK.T	2265.59	-0.8718	2	1	3.3076	0.4942	701.2	1	19|38	3.92	1	2
		S1_2,20383	R.LLIEDYPYAADGLEIWAAIK.T	2265.59	-0.0868	2	1	3.8769	0.5626	1305.5	1	23|38	3.92	1	2
		S1_2,20394	R.LLIEDYPYAADGLEIWAAIK.T	2265.59	-0.0158	2	1	3.7432	0.6602	1329.3	1	23|38	3.92	1	2
		S1_2,20401	R.LLIEDYPYAADGLEIWAAIK.T	2265.59	1.5722	2	1	2.9524	0.5758	905.4	1	21|38	3.92	1	2
		S1_2,20603	R.LLIEDYPYAADGLEIWAAIK.T	2265.59	1.5552	2	1	3.2085	0.6368	1060.5	1	23|38	3.92	1	2
		S1_2,20635	R.LLIEDYPYAADGLEIWAAIK.T	2265.59	1.3962	2	1	2.4467	0.4983	751.4	1	20|38	3.92	1	2
		S1_2,21124	R.LLIEDYPYAADGLEIWAAIK.T	2265.59	0.9012	2	1	2.6323	0.501	677.3	1	17|38	3.92	1	2
		S1_2,21312	R.LLIEDYPYAADGLEIWAAIK.T	2265.59	0.5552	2	1	2.4901	0.477	502.3	1	15|38	3.92	1	2
		S1_2,21711	R.LLIEDYPYAADGLEIWAAIK.T	2265.59	-0.6168	2	1	2.5959	0.5431	316	1	13|38	3.92	1	2
		S1_2,24001	R.LLIEDYPYAADGLEIWAAIK.T	2265.59	0.9142	2	1	2.544	0.4816	268.3	1	12|38	3.92	1	2
		S1_2,24541	R.LLIEDYPYAADGLEIWAAIK.T	2265.59	-0.9988	2	1	2.5717	0.345	449.8	1	15|38	3.92	1	2
		S1_2,3784	R.NNDPSLQGNR.L	1115.14	-1.6078	2	1	2.9319	0.3589	912.5	1	14|18	5.84	1	2
		S1_2,3803	R.NNDPSLQGNR.L	1115.14	-1.7748	2	1	3.4435	0.4346	929.7	1	15|18	5.84	1	2
		S1_2,4018	R.NNDPSLQGNR.L	1115.14	-0.7508	2	1	2.8273	0.4176	712	1	13|18	5.84	1	2
		S1_2,4036	R.NNDPSLQGNR.L	1115.14	-0.7158	2	1	3.2414	0.4931	972.3	1	15|18	5.84	1	2
		S1_2,6579	R.NNM*NINALAR.Q	1147.29	0.9959	2	1	2.3195	0.2551	1060.8	1	14|18	9.75	1	2
		S1_2,6607	R.NNM*NINALAR.Q	1147.29	1.2859	2	1	2.3362	0.3545	685.3	1	15|18	9.75	1	2
		S1_2,4282	R.QINQLNSAK.T	1016.13	0.6778	1	1	1.961	0.4806	210.6	2	10|16	8.75	1	2
		S1_2,4317	R.QINQLNSAK.T	1016.13	0.5378	1	1	2.0925	0.49	275.6	1	11|16	8.75	1	2
		S1_2,15658	R.QSLINANGIIETTFLPSK.Y ! R.QSLINANGILETTFLPSK.Y	1947.22	-2.0135	2	1	3.712	0.5491	1385.2	1	22|34	6	1	2
		S1_2,15669	R.QSLINANGIIETTFLPSK.Y ! R.QSLINANGILETTFLPSK.Y	1947.22	-1.9915	2	1	3.5369	0.4663	1148.8	1	20|34	6	1	2
		S1_2,15857	R.QSLINANGIIETTFLPSK.Y ! R.QSLINANGILETTFLPSK.Y	1947.22	-0.3955	2	1	3.294	0.571	1475.7	1	20|34	6	1	2
		S1_2,15936	R.QSLINANGIIETTFLPSK.Y ! R.QSLINANGILETTFLPSK.Y	1947.22	-0.5055	2	1	3.3502	0.5508	994.5	1	17|34	6	1	2
		S1_2,16383	R.QSLINANGIIETTFLPSK.Y ! R.QSLINANGILETTFLPSK.Y	1947.22	-2.2465	2	1	4.8182	0.5153	1702.1	1	22|34	6	1	2
		S1_2,16620	R.QSLINANGIIETTFLPSK.Y ! R.QSLINANGILETTFLPSK.Y	1947.22	0.4335	2	1	3.0591	0.515	629.2	1	15|34	6	1	2
		S1_2,16653	R.QSLINANGIIETTFLPSK.Y ! R.QSLINANGILETTFLPSK.Y	1947.22	-0.6945	2	1	3.8807	0.4921	1595.3	1	20|34	6	1	2
		S1_2,16711	R.QSLINANGIIETTFLPSK.Y ! R.QSLINANGILETTFLPSK.Y	1947.22	0.6745	2	1	4.236	0.5892	1945.4	1	23|34	6	1	2
		S1_2,17130	R.QSLINANGIIETTFLPSK.Y ! R.QSLINANGILETTFLPSK.Y	1947.22	-2.4445	2	1	2.7241	0.3707	740.8	1	15|34	6	1	2
		S1_2,17146	R.QSLINANGIIETTFLPSK.Y ! R.QSLINANGILETTFLPSK.Y	1947.22	-1.4935	2	1	3.5124	0.5413	574.4	1	15|34	6	1	2
		S1_2,17371	R.QSLINANGIIETTFLPSK.Y ! R.QSLINANGILETTFLPSK.Y	1947.22	-0.0165	2	1	3.7481	0.5442	2126.5	1	24|34	6	1	2
		S1_2,17412	R.QSLINANGIIETTFLPSK.Y ! R.QSLINANGILETTFLPSK.Y	1947.22	-0.2485	2	1	3.6191	0.5309	2091.7	1	22|34	6	1	2
		S1_2,18159	R.QSLINANGIIETTFLPSK.Y ! R.QSLINANGILETTFLPSK.Y	1947.22	0.3865	2	1	2.2183	0.4912	381.7	1	12|34	6	1	2
		S1_2,20423	R.QSLINANGIIETTFLPSK.Y ! R.QSLINANGILETTFLPSK.Y	1947.22	0.6085	2	1	2.4195	0.3967	508.6	1	14|34	6	1	2
		S1_2,22122	R.QSLINANGIIETTFLPSK.Y ! R.QSLINANGILETTFLPSK.Y	1947.22	0.7845	2	1	2.5708	0.4254	354.7	1	11|34	6	1	2
		S1_2,22925	R.QSLINANGIIETTFLPSK.Y ! R.QSLINANGILETTFLPSK.Y	1947.22	-1.2075	2	1	2.2002	0.2639	245.5	2	10|34	6	1	2
		S1_2,23281	R.QSLINANGIIETTFLPSK.Y ! R.QSLINANGILETTFLPSK.Y	1947.22	0.6325	2	1	2.5737	0.3543	485.9	1	13|34	6	1	2
		S1_2,23611	R.QSLINANGIIETTFLPSK.Y ! R.QSLINANGILETTFLPSK.Y	1947.22	-0.5485	2	1	2.338	0.2992	449.8	1	13|34	6	1	2
		S1_2,24438	R.QSLINANGIIETTFLPSK.Y ! R.QSLINANGILETTFLPSK.Y	1947.22	-0.8975	2	1	4.1244	0.4989	825.9	1	17|34	6	1	2
		S1_2,24455	R.QSLINANGIIETTFLPSK.Y ! R.QSLINANGILETTFLPSK.Y	1947.22	1.0765	2	1	2.5555	0.527	859.9	1	17|34	6	1	2
		S1_2,24482	R.QSLINANGIIETTFLPSK.Y ! R.QSLINANGILETTFLPSK.Y	1947.22	-0.9495	2	1	2.727	0.5415	877.8	1	16|34	6	1	2
		S1_2,24629	R.QSLINANGIIETTFLPSK.Y ! R.QSLINANGILETTFLPSK.Y	1947.22	0.1475	2	1	2.9098	0.3695	506.8	1	17|34	6	1	2
		S1_2,11323	R.SVSLQLISATK.A	1147.35	-1.5738	2	1	2.827	0.4831	1045	1	15|20	8.47	3	13
		S1_2,11342	R.SVSLQLISATK.A	1147.35	-1.6428	2	1	3.3495	0.558	1490.2	1	17|20	8.47	3	13
		S1_2,11489	R.SVSLQLISATK.A	1147.35	0.3212	2	1	3.2074	0.6278	1329.8	1	17|20	8.47	3	13
		S1_2,11510	R.SVSLQLISATK.A	1147.35	-0.6048	2	1	2.8716	0.6408	1478.6	1	17|20	8.47	3	13
		S1_2,11720	R.SVSLQLISATK.A	1147.35	1.3872	2	1	2.3631	0.5862	943.9	1	15|20	8.47	3	13
		S1_2,11742	R.SVSLQLISATK.A	1147.35	1.0312	2	1	2.4984	0.554	868.7	1	15|20	8.47	3	13
		S1_2,12228	R.SVSLQLISATK.A	1147.35	0.1112	2	1	2.3685	0.4419	791.1	1	14|20	8.47	3	13
		S1_2,12255	R.SVSLQLISATK.A	1147.35	-0.4478	2	1	2.7205	0.5019	1145.4	1	16|20	8.47	3	13
		S1_2,12779	R.SVSLQLISATK.A	1147.35	-2.2028	2	1	2.2609	0.4021	168.9	1	12|20	8.47	3	13
		S1_2,12896	R.SVSLQLISATK.A	1147.35	0.6532	2	1	2.2561	0.4255	981.9	1	14|20	8.47	3	13
		S1_2,12917	R.SVSLQLISATK.A	1147.35	0.3992	2	1	2.2611	0.4917	919.8	1	13|20	8.47	3	13
		S1_2,13528	R.SVSLQLISATK.A	1147.35	0.1822	2	1	2.7888	0.5933	939.7	1	15|20	8.47	3	13
		S1_2,13561	R.SVSLQLISATK.A	1147.35	0.8652	2	1	2.6235	0.5942	1008.1	1	16|20	8.47	3	13
		S1_2,14063	R.SVSLQLISATK.A	1147.35	1.0402	2	1	2.219	0.4938	585.8	1	11|20	8.47	3	13
		S1_2,16712	R.SVSLQLISATK.A	1147.35	0.1332	2	1	2.5333	0.4826	1365	1	16|20	8.47	3	13
		S1_2,23559	R.SVSLQLISATK.A	1147.35	0.5212	2	1	2.6334	0.579	1312.5	1	16|20	8.47	3	13
		S1_2,23826	R.SVSLQLISATK.A	1147.35	0.3102	2	1	3.3197	0.6557	1549	1	17|20	8.47	3	13
		S1_2,24171	R.SVSLQLISATK.A	1147.35	-0.1208	2	1	2.6166	0.6216	1668.7	1	17|20	8.47	3	13
		S1_2,24292	R.SVSLQLISATK.A	1147.35	0.2062	2	1	3.1012	0.5504	1022.8	1	15|20	8.47	3	13
		S1_2,24813	R.SVSLQLISATK.A	1147.35	0.2732	2	1	2.9126	0.6222	1297.3	1	16|20	8.47	3	13
$6-1	storage protein		249	27	0.4314	70293.6	5.07	gi|121281|sp|P13916.2|GLCA_SOYBN RecName: Full=Beta-conglycinin, alpha chain; Flags: Precursor
		S1_2,4838	-.M*EEINK.N ! K.FEEINK.V	779.861	0.3568	1	1	2.0024	0.1135	695.8	2	8|10	4.53	3	10
		S1_2,4853	-.M*EEINK.N ! K.FEEINK.V	779.861	0.4228	1	1	2.0151	0.1253	721.2	2	8|10	4.53	3	10
		S1_2,7126	K.EQQQEQQQEEQPLEVR.K	2027.1	0.7827	2	1	3.5161	0.2816	1151.9	1	21|30	3.98	1	5
		S1_2,7143	K.EQQQEQQQEEQPLEVR.K	2027.1	0.6427	2	1	3.6762	0.2728	1473.6	1	23|30	3.98	1	5
		S1_2,10717	K.FFEITPEK.N	1011.15	-0.7996	2	1	2.4938	0.1704	1085.8	1	14|14	4.53	4	15
		S1_2,10741	K.FFEITPEK.N	1011.15	-1.7116	2	1	2.3663	0.106	763.9	1	13|14	4.53	4	15
		S1_2,10764	K.FFEITPEK.N	1011.15	0.5514	1	1	2.3476	0.2263	629.7	1	11|14	4.53	4	15
		S1_2,10779	K.FFEITPEK.N	1011.15	0.5904	1	1	2.2863	0.2052	609.1	1	11|14	4.53	4	15
		S1_2,10859	K.FFEITPEK.N	1011.15	0.2184	2	1	2.4905	0.2723	854.7	1	13|14	4.53	4	15
		S1_2,10904	K.FFEITPEK.N	1011.15	-0.6586	2	1	2.2872	0.349	967.5	1	14|14	4.53	4	15
		S1_2,11010	K.FFEITPEKNPQLR.D	1619.85	0.2615	2	1	2.3968	0.5846	672.9	1	16|24	6.14	4	15
		S1_2,11028	K.FFEITPEKNPQLR.D	1619.85	0.3625	2	1	2.5988	0.6391	623.8	1	16|24	6.14	4	15
		S1_2,3750	K.GSEEEDEDEDEEQDER.Q	1940.74	0.5728	2	1	2.3114	0.4426	1208.8	1	18|30	3.46	1	5
		S1_2,3776	K.GSEEEDEDEDEEQDER.Q	1940.74	0.6488	2	1	3.1725	0.5802	1539.4	1	21|30	3.46	1	5
		S1_2,8535	K.NILEASYDTK.F	1154.25	0.693	1	1	2.1694	0.4757	1140.5	1	14|18	4.37	3	10
		S1_2,8550	K.NILEASYDTK.F	1154.25	0.686	1	1	2.1448	0.4288	795.7	1	12|18	4.37	3	10
		S1_2,8567	K.NILEASYDTK.F	1154.25	-1.322	1	1	2.6878	0.4366	1361	1	14|18	4.37	3	10
		S1_2,8578	K.NILEASYDTK.F	1154.25	-1.408	1	1	2.7144	0.4063	777.5	1	12|18	4.37	3	10
		S1_2,8826	K.NILEASYDTK.F	1154.25	-1.62	2	1	2.8928	0.4083	764.3	1	14|18	4.37	3	10
		S1_2,8851	K.NILEASYDTK.F	1154.25	-1.558	2	1	2.3263	0.4257	865.7	1	15|18	4.37	3	10
		S1_2,8996	K.NILEASYDTK.F	1154.25	-0.539	2	1	2.2865	0.5228	973.9	1	15|18	4.37	3	10
		S1_2,11785	K.NILEASYDTKFEEINK.V	1915.09	0.848	2	1	2.3616	0.3617	513.8	1	18|30	4.41	3	10
		S1_2,11807	K.NILEASYDTKFEEINK.V	1915.09	0.786	2	1	2.4807	0.375	741.3	1	19|30	4.41	3	10
		S1_2,12268	K.NILEASYDTKFEEINK.V	1915.09	0.653	2	1	2.9954	0.4963	1111.7	1	19|30	4.41	3	10
		S1_2,12288	K.NILEASYDTKFEEINK.V	1915.09	0.6	2	1	3.4648	0.4251	1498.5	1	20|30	4.41	3	10
		S1_2,12290	K.NILEASYDTKFEEINK.V	1915.09	2.848	2	1	2.9389	0.409	1903.7	1	21|30	4.41	3	10
		S1_2,12826	K.NILEASYDTKFEEINK.V	1915.09	0.231	2	1	2.5218	0.2994	1007.5	1	19|30	4.41	3	10
		S1_2,13370	K.NILEASYDTKFEEINK.V	1915.09	-0.065	2	1	2.4809	0.3461	636.1	1	15|30	4.41	3	10
		S1_2,13407	K.NILEASYDTKFEEINK.V	1915.09	0.338	2	1	2.6525	0.3748	628.2	1	16|30	4.41	3	10
		S1_2,14280	K.NILEASYDTKFEEINK.V	1915.09	-0.519	2	1	2.793	0.3992	725	1	15|30	4.41	3	10
		S1_2,14295	K.NILEASYDTKFEEINK.V	1915.09	-1.152	2	1	3.0925	0.4966	864.7	1	16|30	4.41	3	10
		S1_2,14342	K.NILEASYDTKFEEINK.V	1915.09	0.204	2	1	3.0355	0.4361	456.7	1	14|30	4.41	3	10
		S1_2,14381	K.NILEASYDTKFEEINK.V	1915.09	0.393	2	1	3.2166	0.4539	1550.2	1	21|30	4.41	3	10
		S1_2,15644	K.NILEASYDTKFEEINK.V	1915.09	-0.316	2	1	2.3161	0.4089	91.1	3	11|30	4.41	3	10
		S1_2,16506	K.NILEASYDTKFEEINK.V	1915.09	0.741	2	1	3.1175	0.4663	575.3	1	14|30	4.41	3	10
		S1_2,16713	K.NILEASYDTKFEEINK.V	1915.09	-0.21	2	1	3.0835	0.5232	797.6	1	16|30	4.41	3	10
		S1_2,17730	K.NILEASYDTKFEEINK.V	1915.09	0.113	2	1	2.2194	0.1938	284.6	2	12|30	4.41	3	10
		S1_2,18325	K.NILEASYDTKFEEINK.V	1915.09	-0.479	2	1	2.8616	0.3567	637.7	1	14|30	4.41	3	10
		S1_2,18700	K.NILEASYDTKFEEINK.V	1915.09	-0.601	2	1	2.2926	0.3515	380.1	1	12|30	4.41	3	10
		S1_2,19134	K.NILEASYDTKFEEINK.V	1915.09	-1.423	2	1	2.2189	0.2618	97.3	43	8|30	4.41	3	10
		S1_2,19182	K.NILEASYDTKFEEINK.V	1915.09	-0.696	2	1	2.6485	0.1354	260.8	4	12|30	4.41	3	10
		S1_2,19670	K.NILEASYDTKFEEINK.V	1915.09	0.532	2	1	2.763	0.4288	409.8	1	12|30	4.41	3	10
		S1_2,19735	K.NILEASYDTKFEEINK.V	1915.09	1.186	2	1	2.5542	0.4152	764.2	1	16|30	4.41	3	10
		S1_2,20286	K.NILEASYDTKFEEINK.V	1915.09	1.974	2	1	2.9911	0.4254	807.1	1	14|30	4.41	3	10
		S1_2,20597	K.NILEASYDTKFEEINK.V	1915.09	-0.975	2	1	3.5329	0.4893	391.1	1	15|30	4.41	3	10
		S1_2,20601	K.NILEASYDTKFEEINK.V	1915.09	1.073	2	1	2.986	0.481	753.3	1	14|30	4.41	3	10
		S1_2,20762	K.NILEASYDTKFEEINK.V	1915.09	0.317	2	1	3.2871	0.5059	1095.4	1	19|30	4.41	3	10
		S1_2,20823	K.NILEASYDTKFEEINK.V	1915.09	-0.208	2	1	2.5338	0.48	372	1	13|30	4.41	3	10
		S1_2,21104	K.NILEASYDTKFEEINK.V	1915.09	0.98	2	1	3.1015	0.3773	649.1	1	17|30	4.41	3	10
		S1_2,21534	K.NILEASYDTKFEEINK.V	1915.09	-1.68	2	1	2.4474	0.2909	263.4	1	14|30	4.41	3	10
		S1_2,21583	K.NILEASYDTKFEEINK.V	1915.09	-0.704	2	1	3.0546	0.3816	331.5	1	12|30	4.41	3	10
		S1_2,21942	K.NILEASYDTKFEEINK.V	1915.09	0.729	2	1	3.2204	0.5008	1031.6	1	17|30	4.41	3	10
		S1_2,21981	K.NILEASYDTKFEEINK.V	1915.09	0.364	2	1	2.803	0.4189	835.4	1	16|30	4.41	3	10
		S1_2,22412	K.NILEASYDTKFEEINK.V	1915.09	-0.468	2	1	2.3465	0.1773	412.1	1	12|30	4.41	3	10
		S1_2,22467	K.NILEASYDTKFEEINK.V	1915.09	-0.384	2	1	2.7131	0.3523	584.4	1	15|30	4.41	3	10
		S1_2,22733	K.NILEASYDTKFEEINK.V	1915.09	0.886	2	1	2.9988	0.4753	676.4	1	14|30	4.41	3	10
		S1_2,22819	K.NILEASYDTKFEEINK.V	1915.09	0.657	2	1	2.6249	0.4644	354.4	1	11|30	4.41	3	10
		S1_2,23256	K.NILEASYDTKFEEINK.V	1915.09	0.537	2	1	2.9678	0.4189	1042.1	1	17|30	4.41	3	10
		S1_2,23297	K.NILEASYDTKFEEINK.V	1915.09	0.067	2	1	2.7295	0.4075	512.4	1	13|30	4.41	3	10
		S1_2,23704	K.NILEASYDTKFEEINK.V	1915.09	-0.241	2	1	2.9645	0.3669	450.7	1	12|30	4.41	3	10
		S1_2,23723	K.NILEASYDTKFEEINK.V	1915.09	0.741	2	1	2.537	0.4417	472.7	1	13|30	4.41	3	10
		S1_2,24120	K.NILEASYDTKFEEINK.V	1915.09	1.221	2	1	2.2744	0.3481	739.6	1	14|30	4.41	3	10
		S1_2,24144	K.NILEASYDTKFEEINK.V	1915.09	0.76	2	1	3.3352	0.4948	1683.9	1	20|30	4.41	3	10
		S1_2,24577	K.NILEASYDTKFEEINK.V	1915.09	-1.019	2	1	4.3662	0.5861	1654.2	1	19|30	4.41	3	10
		S1_2,24582	K.NILEASYDTKFEEINK.V	1915.09	1.201	2	1	3.0578	0.4502	1634.5	1	21|30	4.41	3	10
		S1_2,24598	K.NILEASYDTKFEEINK.V	1915.09	0.388	2	1	3.1228	0.4026	1424	1	19|30	4.41	3	10
		S1_2,25450	K.NILEASYDTKFEEINK.V	1915.09	0.765	2	1	3.7584	0.5911	1821.7	1	21|30	4.41	3	10
		S1_2,11325	K.NPFLFGSNR.F	1052.17	-1.6122	2	1	2.6759	0.2987	838.1	1	13|16	9.75	1	5
		S1_2,11365	K.NPFLFGSNR.F	1052.17	-1.3892	2	1	2.7897	0.3204	747.7	1	14|16	9.75	1	5
		S1_2,11368	K.NPFLFGSNR.F	1052.17	0.6558	1	1	2.2248	0.45	483.8	1	11|16	9.75	1	5
		S1_2,11390	K.NPFLFGSNR.F	1052.17	0.6798	1	1	1.9659	0.4532	498.4	1	11|16	9.75	1	5
		S1_2,10853	K.TISSEDKPFNLR.S	1407.55	1.507	2	1	2.9064	0.1424	962.9	1	17|22	5.74	3	10
		S1_2,10906	K.TISSEDKPFNLR.S	1407.55	1.087	2	1	2.6496	0.1077	957.9	1	17|22	5.74	3	10
		S1_2,4255	R.DPIYSNK.L	836.912	0.3463	1	1	2.3647	0.4606	283.5	1	9|12	5.84	3	10
		S1_2,4293	R.DPIYSNK.L	836.912	0.4243	1	1	2.1866	0.3764	303	1	9|12	5.84	3	10
		S1_2,1789	R.EEGQQQGEQR.L	1189.17	0.0479	2	1	2.2267	0.3385	554.7	1	13|18	4.25	2	6
		S1_2,4753	R.ESEESEDSELR.R	1310.26	1.0968	2	1	2.3176	0.5074	643.5	1	14|20	3.83	1	5
		S1_2,4770	R.ESEESEDSELR.R	1310.26	0.2908	2	1	2.2601	0.5532	1078.3	1	16|20	3.83	1	5
		S1_2,8531	R.ESYFVDAQPK.K	1184.28	-2.6492	2	1	2.8226	0.4429	714.4	1	15|18	4.37	2	6
		S1_2,8556	R.ESYFVDAQPK.K	1184.28	-2.7752	2	1	3.097	0.3647	663.9	1	15|18	4.37	2	6
		S1_2,8403	R.ESYFVDAQPKKK.E ! R.ESYFVDAQPQQK.E	1440.54	-1.6597	2	1	3.8151	0.4418	912.9	1	17|22	8.53	4	15
		S1_2,8448	R.ESYFVDAQPKKK.E ! R.ESYFVDAQPQQK.E	1440.54	-0.7677	2	1	2.7026	0.3548	767	1	15|22	8.53	4	15
		S1_2,8451	R.ESYFVDAQPKKK.E ! R.ESYFVDAQPQQK.E	1440.54	1.0863	2	1	2.3833	0.4301	739	1	14|22	8.53	4	15
		S1_2,8469	R.ESYFVDAQPKKK.E ! R.ESYFVDAQPQQK.E	1440.54	0.3043	2	1	2.498	0.4501	500.2	1	14|22	8.53	4	15
		S1_2,16984	R.FESFFLSSTEAQQSYLQGFSR.N	2460.64	-0.7387	2	1	2.6706	0.3894	353.1	1	13|40	4.53	2	6
		S1_2,17289	R.FESFFLSSTEAQQSYLQGFSR.N	2460.64	1.1113	2	1	3.2861	0.6437	1725.8	1	24|40	4.53	2	6
		S1_2,17308	R.FESFFLSSTEAQQSYLQGFSR.N	2460.64	1.0123	2	1	2.5828	0.5537	696.7	1	16|40	4.53	2	6
		S1_2,17341	R.FESFFLSSTEAQQSYLQGFSR.N	2460.64	1.0153	3	1	4.4793	0.6421	1451.2	1	31|80	4.53	2	6
		S1_2,17411	R.FESFFLSSTEAQQSYLQGFSR.N	2460.64	-2.6757	2	1	3.7543	0.5724	750.2	1	18|40	4.53	2	6
		S1_2,17432	R.FESFFLSSTEAQQSYLQGFSR.N	2460.64	-2.7947	2	1	4.9074	0.722	1313.2	1	21|40	4.53	2	6
		S1_2,17747	R.FESFFLSSTEAQQSYLQGFSR.N	2460.64	1.2733	2	1	3.2197	0.6231	1133.5	1	21|40	4.53	2	6
		S1_2,17768	R.FESFFLSSTEAQQSYLQGFSR.N	2460.64	1.0483	2	1	3.0029	0.5685	1183.3	1	19|40	4.53	2	6
		S1_2,17884	R.FESFFLSSTEAQQSYLQGFSR.N	2460.64	2.1103	2	1	2.9207	0.6376	1497.8	1	22|40	4.53	2	6
		S1_2,18224	R.FESFFLSSTEAQQSYLQGFSR.N	2460.64	1.3023	2	1	2.8568	0.5583	1447.5	1	23|40	4.53	2	6
		S1_2,18234	R.FESFFLSSTEAQQSYLQGFSR.N	2460.64	0.0743	2	1	2.513	0.6096	1058.5	1	19|40	4.53	2	6
		S1_2,18269	R.FESFFLSSTEAQQSYLQGFSR.N	2460.64	2.1433	2	1	3.2993	0.645	1282.7	1	21|40	4.53	2	6
		S1_2,18332	R.FESFFLSSTEAQQSYLQGFSR.N	2460.64	1.9113	2	1	3.5258	0.6847	1232.8	1	21|40	4.53	2	6
		S1_2,18758	R.FESFFLSSTEAQQSYLQGFSR.N	2460.64	1.1783	2	1	2.5757	0.6091	1136.3	1	19|40	4.53	2	6
		S1_2,18779	R.FESFFLSSTEAQQSYLQGFSR.N	2460.64	-0.9617	2	1	4.0891	0.6802	1277.9	1	20|40	4.53	2	6
		S1_2,18793	R.FESFFLSSTEAQQSYLQGFSR.N	2460.64	1.3433	2	1	2.6263	0.5637	794.7	1	17|40	4.53	2	6
		S1_2,18828	R.FESFFLSSTEAQQSYLQGFSR.N	2460.64	0.9923	2	1	2.8151	0.5835	964.9	1	18|40	4.53	2	6
		S1_2,19114	R.FESFFLSSTEAQQSYLQGFSR.N	2460.64	2.0083	2	1	2.7557	0.4539	521.1	1	15|40	4.53	2	6
		S1_2,19271	R.FESFFLSSTEAQQSYLQGFSR.N	2460.64	-1.7217	2	1	4.262	0.6909	1025.6	1	24|40	4.53	2	6
		S1_2,19311	R.FESFFLSSTEAQQSYLQGFSR.N	2460.64	-0.8527	2	1	4.1467	0.6753	933.7	1	19|40	4.53	2	6
		S1_2,19554	R.FESFFLSSTEAQQSYLQGFSR.N	2460.64	1.2803	2	1	3.2358	0.7006	1301.6	1	23|40	4.53	2	6
		S1_2,19575	R.FESFFLSSTEAQQSYLQGFSR.N	2460.64	0.2423	2	1	2.4456	0.5769	508.2	1	16|40	4.53	2	6
		S1_2,19578	R.FESFFLSSTEAQQSYLQGFSR.N	2460.64	1.8873	2	1	2.9124	0.6316	614.1	1	16|40	4.53	2	6
		S1_2,19686	R.FESFFLSSTEAQQSYLQGFSR.N	2460.64	2.0463	2	1	2.863	0.6485	967.2	1	19|40	4.53	2	6
		S1_2,19725	R.FESFFLSSTEAQQSYLQGFSR.N	2460.64	2.0153	2	1	2.8521	0.6363	1092.9	1	19|40	4.53	2	6
		S1_2,19841	R.FESFFLSSTEAQQSYLQGFSR.N	2460.64	-2.7737	2	1	2.3289	0.4668	317.5	1	12|40	4.53	2	6
		S1_2,20153	R.FESFFLSSTEAQQSYLQGFSR.N	2460.64	1.0703	2	1	2.5152	0.512	952.6	1	18|40	4.53	2	6
		S1_2,20167	R.FESFFLSSTEAQQSYLQGFSR.N	2460.64	1.2763	2	1	2.7275	0.4998	811.1	1	19|40	4.53	2	6
		S1_2,20586 - 20587	R.FESFFLSSTEAQQSYLQGFSR.N	2460.64	0.0333	2	1	3.2063	0.5472	919.8	1	19|40	4.53	2	6
		S1_2,20632	R.FESFFLSSTEAQQSYLQGFSR.N	2460.64	1.5853	2	1	2.6839	0.5956	636.8	1	16|40	4.53	2	6
		S1_2,21048	R.FESFFLSSTEAQQSYLQGFSR.N	2460.64	0.4553	2	1	2.457	0.5633	827.9	1	15|40	4.53	2	6
		S1_2,21075	R.FESFFLSSTEAQQSYLQGFSR.N	2460.64	0.3163	2	1	2.6644	0.5453	1235.6	1	19|40	4.53	2	6
		S1_2,21112	R.FESFFLSSTEAQQSYLQGFSR.N	2460.64	1.3473	2	1	2.6693	0.591	747.6	1	17|40	4.53	2	6
		S1_2,21146	R.FESFFLSSTEAQQSYLQGFSR.N	2460.64	1.8153	2	1	2.9042	0.6478	1085.6	1	20|40	4.53	2	6
		S1_2,21550	R.FESFFLSSTEAQQSYLQGFSR.N	2460.64	1.0613	2	1	2.9885	0.5966	1008.4	1	19|40	4.53	2	6
		S1_2,21569	R.FESFFLSSTEAQQSYLQGFSR.N	2460.64	0.0063	2	1	3.0086	0.7198	968.8	1	19|40	4.53	2	6
		S1_2,21572	R.FESFFLSSTEAQQSYLQGFSR.N	2460.64	1.8593	2	1	2.7989	0.5957	886.9	1	20|40	4.53	2	6
		S1_2,21590	R.FESFFLSSTEAQQSYLQGFSR.N	2460.64	1.0123	2	1	2.4849	0.5662	853.3	1	18|40	4.53	2	6
		S1_2,21681	R.FESFFLSSTEAQQSYLQGFSR.N	2460.64	2.2673	2	1	2.6871	0.5793	881.2	1	17|40	4.53	2	6
		S1_2,21802	R.FESFFLSSTEAQQSYLQGFSR.N	2460.64	2.0543	2	1	2.5814	0.5879	817.5	1	18|40	4.53	2	6
		S1_2,22015	R.FESFFLSSTEAQQSYLQGFSR.N	2460.64	0.5513	2	1	2.7572	0.6728	997.6	1	18|40	4.53	2	6
		S1_2,22040	R.FESFFLSSTEAQQSYLQGFSR.N	2460.64	1.0583	2	1	2.5001	0.5712	907.5	1	18|40	4.53	2	6
		S1_2,22227	R.FESFFLSSTEAQQSYLQGFSR.N	2460.64	2.1633	2	1	3.5788	0.6886	1338	1	21|40	4.53	2	6
		S1_2,22431	R.FESFFLSSTEAQQSYLQGFSR.N	2460.64	0.9943	2	1	2.6445	0.5889	1123.4	1	19|40	4.53	2	6
		S1_2,22451	R.FESFFLSSTEAQQSYLQGFSR.N	2460.64	1.1343	2	1	3.0347	0.61	962.5	1	20|40	4.53	2	6
		S1_2,22539	R.FESFFLSSTEAQQSYLQGFSR.N	2460.64	-2.2737	2	1	3.7338	0.6735	646.4	1	17|40	4.53	2	6
		S1_2,22675	R.FESFFLSSTEAQQSYLQGFSR.N	2460.64	-1.8707	2	1	4.0805	0.6687	1419.9	1	21|40	4.53	2	6
		S1_2,22851	R.FESFFLSSTEAQQSYLQGFSR.N	2460.64	1.5613	2	1	3.0593	0.5969	1296.8	1	22|40	4.53	2	6
		S1_2,22871 - 22872	R.FESFFLSSTEAQQSYLQGFSR.N	2460.64	1.0243	2	1	3.1833	0.6477	1202.1	1	21|40	4.53	2	6
		S1_2,22893	R.FESFFLSSTEAQQSYLQGFSR.N	2460.64	1.6193	2	1	2.5747	0.6305	774.2	1	16|40	4.53	2	6
		S1_2,23292	R.FESFFLSSTEAQQSYLQGFSR.N	2460.64	0.2513	2	1	3.2314	0.6857	709.3	1	19|40	4.53	2	6
		S1_2,23312	R.FESFFLSSTEAQQSYLQGFSR.N	2460.64	0.9963	2	1	2.5034	0.5971	998.4	1	18|40	4.53	2	6
		S1_2,23487	R.FESFFLSSTEAQQSYLQGFSR.N	2460.64	2.0503	2	1	2.4231	0.5724	1246.3	1	21|40	4.53	2	6
		S1_2,23649	R.FESFFLSSTEAQQSYLQGFSR.N	2460.64	-2.0377	2	1	3.9203	0.6456	928	1	18|40	4.53	2	6
		S1_2,23711	R.FESFFLSSTEAQQSYLQGFSR.N	2460.64	1.3353	2	1	3.3541	0.6621	1145.5	1	20|40	4.53	2	6
		S1_2,23732	R.FESFFLSSTEAQQSYLQGFSR.N	2460.64	0.3323	2	1	2.5239	0.6221	924.9	1	18|40	4.53	2	6
		S1_2,23736	R.FESFFLSSTEAQQSYLQGFSR.N	2460.64	1.8133	2	1	2.332	0.4646	929.3	1	18|40	4.53	2	6
		S1_2,23753	R.FESFFLSSTEAQQSYLQGFSR.N	2460.64	1.9373	2	1	3.2451	0.6429	1798.2	1	23|40	4.53	2	6
		S1_2,24152	R.FESFFLSSTEAQQSYLQGFSR.N	2460.64	1.3243	2	1	2.7561	0.6335	692.9	1	17|40	4.53	2	6
		S1_2,24173	R.FESFFLSSTEAQQSYLQGFSR.N	2460.64	0.0813	2	1	2.7217	0.6715	642	1	15|40	4.53	2	6
		S1_2,24175	R.FESFFLSSTEAQQSYLQGFSR.N	2460.64	1.7803	2	1	2.3215	0.5168	797.3	1	16|40	4.53	2	6
		S1_2,24617	R.FESFFLSSTEAQQSYLQGFSR.N	2460.64	-0.4197	2	1	3.6351	0.6775	829.6	1	19|40	4.53	2	6
		S1_2,24646	R.FESFFLSSTEAQQSYLQGFSR.N	2460.64	-1.5647	2	1	4.2698	0.6775	1032.6	1	20|40	4.53	2	6
		S1_2,24679	R.FESFFLSSTEAQQSYLQGFSR.N	2460.64	-0.0917	2	1	2.7341	0.544	694.8	1	16|40	4.53	2	6
		S1_2,24699	R.FESFFLSSTEAQQSYLQGFSR.N	2460.64	-0.0357	2	1	3.2017	0.634	1407.9	1	21|40	4.53	2	6
		S1_2,24790	R.FESFFLSSTEAQQSYLQGFSR.N	2460.64	0.0923	3	1	4.3455	0.5621	1025.7	1	26|80	4.53	2	6
		S1_2,25351	R.FESFFLSSTEAQQSYLQGFSR.N	2460.64	-0.2227	2	1	2.351	0.6099	825.7	1	17|40	4.53	2	6
		S1_2,25370	R.FESFFLSSTEAQQSYLQGFSR.N	2460.64	1.5173	2	1	3.0343	0.6916	1532.3	1	22|40	4.53	2	6
		S1_2,25393	R.FESFFLSSTEAQQSYLQGFSR.N	2460.64	0.9583	2	1	2.9883	0.6778	1937.7	1	23|40	4.53	2	6
		S1_2,25406	R.FESFFLSSTEAQQSYLQGFSR.N	2460.64	-0.0057	3	1	4.4744	0.5443	1178.7	1	27|80	4.53	2	6
		S1_2,25497	R.FESFFLSSTEAQQSYLQGFSR.N	2460.64	1.9763	2	1	3.4979	0.5622	873.1	1	17|40	4.53	2	6
		S1_2,10670	R.FETLFK.N	784.922	-0.5609	1	1	2.0397	0.2204	506.8	1	8|10	6	2	6
		S1_2,3756	R.GEKGSEEEDEDEDEEQDER.Q	2255.07	0.5178	3	1	3.98	0.4379	2031.8	1	31|72	3.66	1	5
		S1_2,7337	R.KTISSEDKPFNLR.S	1535.73	1.1939	2	1	2.3113	0.3591	1139.9	1	18|24	8.59	3	10
		S1_2,7352	R.KTISSEDKPFNLR.S	1535.73	0.5749	2	1	2.2828	0.357	1192.6	1	18|24	8.59	3	10
		S1_2,9600	R.KTISSEDKPFNLR.S	1535.73	-0.4541	2	1	3.0315	0.2583	1670.8	1	20|24	8.59	3	10
		S1_2,3658	R.LITLAIPVNK.P	1082.36	-1.1605	2	1	2.6509	0.2296	460.6	8	10|18	8.75	2	6
		S1_2,3701	R.LITLAIPVNK.P	1082.36	-1.2615	2	1	2.3908	0.3471	409.3	4	10|18	8.75	2	6
		S1_2,12183	R.LITLAIPVNKPGR.F	1392.72	0.3611	2	1	2.3485	0.4795	493.8	1	14|24	11	2	6
		S1_2,11112 - 11113	R.LQESVIVEISK.K	1245.45	0.0487	2	1	2.9142	0.5451	1238.7	1	17|20	4.53	3	10
		S1_2,11134 - 11135	R.LQESVIVEISK.K	1245.45	0.0127	2	1	3.4214	0.4847	1514.9	1	18|20	4.53	3	10
		S1_2,11148	R.LQESVIVEISK.K	1245.45	0.6957	1	1	2.014	0.2795	315.9	1	14|20	4.53	3	10
		S1_2,11158	R.LQESVIVEISK.K	1245.45	0.6697	1	1	2.5103	0.3299	351	1	13|20	4.53	3	10
		S1_2,11235	R.LQESVIVEISK.K	1245.45	-1.2543	1	1	2.9163	0.3928	867.5	1	14|20	4.53	3	10
		S1_2,11598	R.LQESVIVEISK.K	1245.45	-1.7553	2	1	3.7767	0.474	1374.8	1	18|20	4.53	3	10
		S1_2,11616	R.LQESVIVEISK.K	1245.45	-1.5023	2	1	3.2156	0.3822	1200.4	1	15|20	4.53	3	10
		S1_2,11685	R.LQESVIVEISK.K	1245.45	0.7087	1	1	2.171	0.3153	137.1	11	9|20	4.53	3	10
		S1_2,11867	R.LQESVIVEISK.K	1245.45	-0.3253	2	1	2.946	0.5281	1608	1	18|20	4.53	3	10
		S1_2,11934	R.LQESVIVEISK.K	1245.45	0.9407	2	1	2.9235	0.5372	1420.2	1	17|20	4.53	3	10
		S1_2,11953	R.LQESVIVEISK.K	1245.45	0.4757	2	1	3.0529	0.5539	1415.8	1	17|20	4.53	3	10
		S1_2,12129	R.LQESVIVEISK.K	1245.45	-2.6793	2	1	2.4154	0.3439	804.6	1	13|20	4.53	3	10
		S1_2,12417	R.LQESVIVEISK.K	1245.45	-0.8033	2	1	3.2064	0.4681	1325.3	1	16|20	4.53	3	10
		S1_2,12469	R.LQESVIVEISK.K	1245.45	-1.8093	2	1	3.7134	0.51	1635.9	1	18|20	4.53	3	10
		S1_2,12563	R.LQESVIVEISK.K	1245.45	-0.6703	2	1	2.9507	0.504	1298.5	1	16|20	4.53	3	10
		S1_2,12588	R.LQESVIVEISK.K	1245.45	-0.5703	2	1	2.6173	0.435	1215.5	1	17|20	4.53	3	10
		S1_2,12667	R.LQESVIVEISK.K	1245.45	0.9887	2	1	2.464	0.523	901.2	1	14|20	4.53	3	10
		S1_2,12687	R.LQESVIVEISK.K	1245.45	0.8697	2	1	2.8122	0.5284	1106	1	16|20	4.53	3	10
		S1_2,13179	R.LQESVIVEISK.K	1245.45	-1.4783	2	1	3.0733	0.3056	1401.5	1	15|20	4.53	3	10
		S1_2,13213	R.LQESVIVEISK.K	1245.45	-1.0583	2	1	2.6576	0.5068	1116.3	1	15|20	4.53	3	10
		S1_2,13869	R.LQESVIVEISK.K	1245.45	-0.5423	2	1	2.3272	0.4258	872.4	1	14|20	4.53	3	10
		S1_2,13905	R.LQESVIVEISK.K	1245.45	0.2437	2	1	2.4495	0.4966	1356.4	1	17|20	4.53	3	10
		S1_2,14369	R.LQESVIVEISK.K	1245.45	-0.5223	2	1	2.3449	0.4429	958.6	1	14|20	4.53	3	10
		S1_2,14389	R.LQESVIVEISK.K	1245.45	1.0277	2	1	2.5858	0.493	1085.9	1	15|20	4.53	3	10
		S1_2,14798	R.LQESVIVEISK.K	1245.45	2.1607	2	1	2.2419	0.3747	902.7	1	14|20	4.53	3	10
		S1_2,14860	R.LQESVIVEISK.K	1245.45	1.1327	2	1	2.4247	0.4828	1022.8	1	14|20	4.53	3	10
		S1_2,15822	R.LQESVIVEISK.K	1245.45	-0.0203	2	1	2.6628	0.4537	1399.7	1	17|20	4.53	3	10
		S1_2,15884	R.LQESVIVEISK.K	1245.45	0.3547	2	1	2.4248	0.5432	1549.1	1	18|20	4.53	3	10
		S1_2,16357	R.LQESVIVEISK.K	1245.45	-1.1973	2	1	2.4335	0.3651	551.2	1	13|20	4.53	3	10
		S1_2,16484	R.LQESVIVEISK.K	1245.45	0.3647	2	1	2.7527	0.4993	1177.3	1	16|20	4.53	3	10
		S1_2,16594	R.LQESVIVEISK.K	1245.45	0.1077	2	1	2.4133	0.4906	1054.2	1	14|20	4.53	3	10
		S1_2,17107	R.LQESVIVEISK.K	1245.45	-0.7043	2	1	2.8571	0.4181	834.5	1	14|20	4.53	3	10
		S1_2,17568	R.LQESVIVEISK.K	1245.45	0.4627	2	1	2.5732	0.5068	1095.6	1	16|20	4.53	3	10
		S1_2,17713	R.LQESVIVEISK.K	1245.45	0.6787	2	1	2.5806	0.588	1324.2	1	16|20	4.53	3	10
		S1_2,18184	R.LQESVIVEISK.K	1245.45	0.4727	2	1	3.0882	0.3869	1535.5	1	18|20	4.53	3	10
		S1_2,18246	R.LQESVIVEISK.K	1245.45	0.0737	2	1	2.7602	0.5818	1514.2	1	18|20	4.53	3	10
		S1_2,18710	R.LQESVIVEISK.K	1245.45	0.7137	2	1	2.7828	0.4939	1264.7	1	16|20	4.53	3	10
		S1_2,18744	R.LQESVIVEISK.K	1245.45	0.2427	2	1	2.6043	0.4974	1062.2	1	15|20	4.53	3	10
		S1_2,19187	R.LQESVIVEISK.K	1245.45	0.9157	2	1	2.5386	0.4243	1193.2	1	17|20	4.53	3	10
		S1_2,19248	R.LQESVIVEISK.K	1245.45	0.2237	2	1	2.5684	0.4931	1268.1	1	16|20	4.53	3	10
		S1_2,19664	R.LQESVIVEISK.K	1245.45	0.3157	2	1	2.6292	0.5592	1242.9	1	17|20	4.53	3	10
		S1_2,19687	R.LQESVIVEISK.K	1245.45	0.3037	2	1	2.7944	0.5093	1483.7	1	17|20	4.53	3	10
		S1_2,20110	R.LQESVIVEISK.K	1245.45	0.0967	2	1	2.7807	0.4841	1237.3	1	17|20	4.53	3	10
		S1_2,20208	R.LQESVIVEISK.K	1245.45	0.4737	2	1	2.8521	0.5012	1599.6	1	17|20	4.53	3	10
		S1_2,20671	R.LQESVIVEISK.K	1245.45	0.2897	2	1	2.6749	0.4764	1015.5	1	15|20	4.53	3	10
		S1_2,20716	R.LQESVIVEISK.K	1245.45	0.1967	2	1	2.6921	0.4968	1241.5	1	16|20	4.53	3	10
		S1_2,20952	R.LQESVIVEISK.K	1245.45	1.2067	2	1	2.5368	0.4926	1152.1	1	16|20	4.53	3	10
		S1_2,21244	R.LQESVIVEISK.K	1245.45	0.9717	2	1	2.7987	0.541	1360.6	1	17|20	4.53	3	10
		S1_2,21285	R.LQESVIVEISK.K	1245.45	0.2527	2	1	2.8604	0.5597	1202.8	1	17|20	4.53	3	10
		S1_2,21710	R.LQESVIVEISK.K	1245.45	0.9637	2	1	3.1267	0.5977	1375.8	1	17|20	4.53	3	10
		S1_2,21739	R.LQESVIVEISK.K	1245.45	0.6437	2	1	2.7349	0.4867	927.9	1	15|20	4.53	3	10
		S1_2,22159	R.LQESVIVEISK.K	1245.45	-0.2363	2	1	2.7105	0.4812	1279.3	1	17|20	4.53	3	10
		S1_2,22216 - 22217	R.LQESVIVEISK.K	1245.45	0.0497	2	1	3.209	0.5673	1541.5	1	18|20	4.53	3	10
		S1_2,22248	R.LQESVIVEISK.K	1245.45	0.3967	2	1	3.0497	0.4988	1351.3	1	17|20	4.53	3	10
		S1_2,22643	R.LQESVIVEISK.K	1245.45	0.2867	2	1	2.8203	0.5329	1107.6	1	16|20	4.53	3	10
		S1_2,22662	R.LQESVIVEISK.K	1245.45	0.8877	2	1	2.7228	0.5016	1339.4	1	17|20	4.53	3	10
		S1_2,23061	R.LQESVIVEISK.K	1245.45	0.3877	2	1	3.0119	0.4873	1412.5	1	18|20	4.53	3	10
		S1_2,23083	R.LQESVIVEISK.K	1245.45	0.8517	2	1	2.7378	0.5114	1158.3	1	16|20	4.53	3	10
		S1_2,23483	R.LQESVIVEISK.K	1245.45	0.0527	2	1	2.9305	0.5167	1522.6	1	18|20	4.53	3	10
		S1_2,23503	R.LQESVIVEISK.K	1245.45	0.3387	2	1	2.7629	0.5309	1283.3	1	17|20	4.53	3	10
		S1_2,23902	R.LQESVIVEISK.K	1245.45	0.4497	2	1	2.8456	0.5431	1353.4	1	17|20	4.53	3	10
		S1_2,23922	R.LQESVIVEISK.K	1245.45	0.2977	2	1	3.0398	0.5319	1506.5	1	18|20	4.53	3	10
		S1_2,24343	R.LQESVIVEISK.K	1245.45	0.9057	2	1	2.6893	0.4747	1317.8	1	17|20	4.53	3	10
		S1_2,24364	R.LQESVIVEISK.K	1245.45	0.4557	2	1	2.8279	0.4671	1483.2	1	18|20	4.53	3	10
		S1_2,24783	R.LQESVIVEISK.K	1245.45	0.7357	2	1	3.0008	0.5406	1551.8	1	18|20	4.53	3	10
		S1_2,24804	R.LQESVIVEISK.K	1245.45	0.3267	2	1	2.6335	0.5474	1339.3	1	16|20	4.53	3	10
		S1_2,25347	R.LQESVIVEISK.K	1245.45	0.4217	2	1	2.949	0.5582	1282.7	1	17|20	4.53	3	10
		S1_2,25372	R.LQESVIVEISK.K	1245.45	0.6747	2	1	2.9326	0.5719	1333	1	17|20	4.53	3	10
		S1_2,18654	R.NFLAGSQDNVISQIPSQVQELAFPGSAQAVEK.L	3374.7	-2.1373	2	1	2.9354	0.525	508	1	21|62	4.14	1	5
		S1_2,18818	R.NFLAGSQDNVISQIPSQVQELAFPGSAQAVEK.L	3374.7	-1.7013	3	1	3.9566	0.3887	588.2	1	32|124	4.14	1	5
[truncated: 15,316 more rows]
